# Supplementary material for: Catabolic protein degradation in marine sediments confined to distinct archaea
Source: ISME J. 2022 Feb 26;16(6):1617–26. doi: 10.1038/s41396-022-01210-1 (PMC9123169; doi:10.1038/s41396-022-01210-1)
Supplement: Supplementary file 2 — Supplemental tables [file 41396_2022_1210_MOESM2_ESM.xlsx]

## Sheet: Table S1 Incub. setup
Table S1 SIP incubation setups for identifying archaeal activity
Sediment	Depth	Medium	Organic carbon	Inorganic carbon	Electron acceptor	Antibiotics	type	Time (d)
Helgoland Mud Area	16-41 cm	ASW	w/o	bicarbonate (10 mM)	sulfate (20 mM)	w/o	RNA-SIP	24
Helgoland Mud Area	16-41 cm	ASW	w/o	13C-bicarbonate (10 mM)	sulfate (20 mM)	w/o	RNA-SIP	24
Helgoland Mud Area	16-41 cm	ASW	Protein (100 µg)	bicarbonate (10 mM)	sulfate (20 mM)	w/o	RNA-SIP	24
Helgoland Mud Area	16-41 cm	ASW	Protein (100 µg)	13C-bicarbonate (10 mM)	sulfate (20 mM)	w/o	RNA-SIP	24
Helgoland Mud Area	16-41 cm	ASW	13C-Protein (100 µg)	w/o	sulfate (20 mM)	w/o	RNA-SIP	24
Helgoland Mud Area	16-41 cm	ASW	13C-Protein (100 µg)	bicarbonate (10 mM)	sulfate (20 mM)	w/o	RNA-SIP	24
Helgoland Mud Area	16-41 cm	ASW	13C-Protein (100 µg)	13C-bicarbonate (10 mM)	sulfate (20 mM)	w/o	RNA-SIP	24
Helgoland Mud Area	16-41 cm	ASW	13C-Protein (100 µg)	13C-bicarbonate (10 mM)	sulfate (20 mM)	streptomycin (100 mg/l)	RNA-SIP	24
Helgoland Mud Area	16-41 cm	ASW	13C-Protein (100 µg)	13C-bicarbonate (10 mM)	sulfate (20 mM)	5X Antibiotics	RNA-SIP	51
Cumberland Bay	0-20 cm *	ASW	Protein (100 µg)	w/o	sulfate (20 mM)	w/o	RNA-SIP	51
Cumberland Bay	0-20 cm *	ASW	13C-Protein (100 µg)	w/o	sulfate (20 mM)	w/o	RNA-SIP	51
Cumberland Bay	0-20 cm *	ASW	13C-Protein (100 µg)	w/o	sulfate (20 mM)	5X Antibiotics	RNA-SIP	51
Helgoland Mud Area	238-263 cm	ASW	w/o	13C-bicarbonate (10 mM)	w/o	w/o	DNA-,RNA-SIP	388225
Helgoland Mud Area	238-263 cm	ASW	sulfur (1 g/l)	13C-bicarbonate (10 mM)	Lepidocrocite	w/o	DNA-SIP	388
Helgoland Mud Area	238-263 cm	ASW	cellulose (30 mg/l)	13C-bicarbonate (10 mM)	Lepidocrocite	w/o	RNA-SIP	225
ASW: artificial sea water
w/o: without
5X Antibiotics: combination of 5 difference antibioctics, i.e., streptomycin, ampicillin, kanamycin, vancomycin and D-Cycloserine. (50 mg/l each)
Helgoland Mud Area: 54°05.23'N, 007°58.04'E
Cumberland Bay: South Georgia (54°15.899'S, 36°26.248'W)
* indicates sediment depth based on the gravity core.

## Sheet: Table S2 MAG info.
Table S2 MAGs information used in this study
ID	Taxonomy	Taxonomy identification based on GTDB database	Completeness (%)	Contamination (%)	GC content (%)	Origination
SG225.bin14	Uncultured Thermoplasmata	d__Archaea;p__Thermoplasmatota;c__Thermoplasmata;o__;f__;g__;s__	95.33	2.8	39.5	South Georgia sediment at depth of 225 cm (GeoB22024-1)
SG225.bin22	Uncultured Thermoplasmata	d__Archaea;p__Thermoplasmatota;c__Thermoplasmata;o__;f__;g__;s__	74.32	6	59.8	South Georgia sediment at depth of 225 cm (GeoB22024-1)
SG225.bin4	Gimiplasmatales_UBA10834	d__Archaea;p__Thermoplasmatota;c__Thermoplasmata;o__UBA10834;f__UBA10834;g__UBA10834;s__	97.46	0.8	57.6	South Georgia sediment at depth of 225 cm (GeoB22024-1)
Hel0.bin85	Gimiplasmatales_UBA10834	d__Archaea;p__Thermoplasmatota;c__Thermoplasmata;o__UBA10834;f__UBA10834;g__UBA10834;s__	97.46	0.861	58	Helgoland mud area sediment at depth from 16 to 41 cm (HE443/077-1)
SF.bin51	SG8-5	d__Archaea;p__Thermoplasmatota;c__Thermoplasmata;o__SG8-5;f__;g__;s__	97.6	0.8	45.3	DNA-SIP heavy fraction from incubation amended with 13C-bicarbonate, sulfur and lepidocrocite using Helgoland mud sediment at depths from 238 to 263 cm
CellF9.bin53	SG8-5	d__Archaea;p__Thermoplasmatota;c__Thermoplasmata;o__SG8-5;f__;g__;s__	93.6	1.6	46	DNA-SIP light fraction from incubation amended with 13C-bicarbonate, cellulose and lepidocrocite using Helgoland mud sediment at depths from 238 to 263 cm
SF.bin11	SG8-5	d__Archaea;p__Thermoplasmatota;c__Thermoplasmata;o__SG8-5;f__;g__;s__	97.6	0.8	45.4	DNA-SIP heavy fraction from incubation amended with 13C-bicarbonate, sulfur and lepidocrocite using Helgoland mud sediment at depths from 238 to 263 cm
CellF9.bin64	Bathy-15	d__Archaea;p__Crenarchaeota;c__Bathyarchaeia;o__TCS64;f__TCS64;g__GCA-2726865;s__	54.05	1.294	60.6	DNA-SIP light fraction from incubation amended with 13C-bicarbonate, cellulose and lepidocrocite using Helgoland mud sediment at depths from 238 to 263 cm
Hel238.bin91	Bathy-15	d__Archaea;p__Crenarchaeota;c__Bathyarchaeia;o__TCS64;f__TCS64;g__RBG-16-57-9;s__	72.74	6.46	58.4	Helgoland mud sediment at depth from 222 to 238 cm (HE443/077-1)
SF.bin41	Bathy-15	d__Archaea;p__Crenarchaeota;c__Bathyarchaeia;o__TCS64;f__TCS64;g__RBG-16-57-9;s__	73.98	2.875	59.2	DNA-SIP heavy fraction from incubation amended with 13C-bicarbonate, sulfur and lepidocrocite using Helgoland mud sediment at depths from 238 to 263 cm
HMA.bin87	Bathy-15	d__Archaea;p__Crenarchaeota;c__Bathyarchaeia;o__TCS64;f__TCS64;g__RBG-16-57-9;s__	63.82	3.271	58.4	Helgoland mud sediment at depth from 50 to 75 cm (HE443/077-1)
Hel238.bin100	Bathy-15	d__Archaea;p__Crenarchaeota;c__Bathyarchaeia;o__TCS64;f__TCS64;g__GCA-2726865;s__	50.27	2.75	55	Helgoland mud sediment at depth from 222 to 238 cm (HE443/077-1)
Hel238.bin105	Loki-3	d__Archaea;p__Asgardarchaeota;c__Lokiarchaeia;o__CR-4;f__;g__;s__	85.98	4.21	32.5	Helgoland mud sediment at depth from 222 to 238 cm (HE443/077-1)
Hel238.bin90	Loki-3	d__Archaea;p__Asgardarchaeota;c__Lokiarchaeia;o__CR-4;f__;g__;s__	79.43	4.21	32.2	Helgoland mud sediment at depth from 222 to 238 cm (HE443/077-1)
Hel238.bin11	MBG-D	d__Archaea;p__Thermoplasmatota;c__E2;o__DHVEG-1;f__DHVEG-1;g__SG8-52-3;s__	72.8	0.8	28.1	Helgoland mud sediment at depth from 222 to 238 cm (HE443/077-1)
Hel238.bin54	MBG-D	d__Archaea;p__Thermoplasmatota;c__E2;o__DHVEG-1;f__DHVEG-1;g__;s__	95.6	2.93	33.4	Helgoland mud sediment at depth from 222 to 238 cm (HE443/077-1)

## Sheet: Table S3 16S identity
Table S3 16S rRNA sequence identities of archaeal subgroups
	SG_225_bin14_uncultured Thermoplasmata	JQ989636_uncultured Thermoplasmata	AJ969792_uncultured Thermoplasmata	Methanogenic Methanomassiliicoccus	Methanogenic Methanomassiliicoccales	Hel_0_bin85_Gimiplasmatales_UBA10834	FN553576_Gimiplasmatales_UBA10834 related	EF687578_Gimiplasmatales_UBA10834 related	CellF9_bin53_SG8-5	SF-67_SG8-5	DQ522927_SG8-5	EF687521_SG8-5	GCA-2726865_Bathy-15	CellF9_bin64_Bathy-15	SPBR01_Bathy-15	LSCO01_Bathy-15	AB797651_Bathy-15	FJ873223_Bathy-15	CellF1011_21_Bathy-15	CellF1011_7_Bathy-15	KC682077_Loki-1	AB644695_Loki-1	AB629604_Loki-1	AB611605_Loki-1	AB094544_Loki-2a	JQ989629_Loki-2a	KX952655_Loki-2a	EU481570_Loki-2a	JX472367_Loki-3	KC248270_Loki-3	GQ994340_Loki-3	GQ926205_Loki-3	AB948292_loki-3	GQ927649_Loki-3	AY800198_Loki-3	GQ927583_Loki-3	AY367345_Loki-2b	KJ563970_Loki-2b	GU553554_Loki-2b	EU332051_Loki-2b	KX952485_Loki-2b	SF-6-2_Loki-2b	SF-12_Loki-2b	MK-D1_Loki-2b	EU732005_Odin	JQ224383_Odin	EU332081_Odin	JX000783_Odin	LCB_4_Odin
SG_225_bin14_uncultured Thermoplasmata	100	99.5	82.2	84.1	84.2	83.3	82.8	82.5	85.3	85.1	84.4	85.4	71.3	70.1	71	72.4	71	70	70.7	71	70.5	69.7	71.8	69.9	69	68.8	69.8	69.3	69.4	69.8	69	69.5	69.9	68.7	68.4	69.3	69.8	70.4	68.5	69.1	67.7	67.5	68	69.8	69.9	70.5	69.1	68.2	74.2
JQ989636_uncultured Thermoplasmata	99.5	100	81.9	84.3	84.3	83.2	82.6	82.5	85.4	85.3	84.2	85.6	71.5	70.3	71.2	72.2	71.2	69.9	70.6	70.9	70.2	69.2	71.3	69.6	69.1	68.9	69.7	68.8	69.4	69.8	68.9	69.5	69.9	68.7	68	69	69.8	70.4	68.5	69.1	67.7	67.5	68	69.8	69.8	70.4	69	68	74.2
AJ969792_uncultured Thermoplasmata	82.2	81.9	100	83.5	83.6	82.1	84.3	84.9	85.7	85.6	85.7	85	71.2	70	70.9	71.8	71.3	70.9	71.8	72.1	70.8	71.8	72.3	70.6	69.9	69.8	70.3	71.4	70.3	68.9	69.3	69	69.6	69.2	69.3	69.2	70.3	70.3	69	69	68.4	68	68.4	70.4	70.4	71.1	70.4	68.6	73
Methanogenic Methanomassiliicoccus	84.1	84.3	83.5	100	96.9	86.1	84.9	84.6	87.5	87.3	86.6	86.4	72.7	71.3	70.7	71.5	71.2	70.2	71.2	71.4	72	71.5	73.7	71.4	68.7	68.5	69.7	70.3	70.2	69.1	69.2	69.5	70	69.2	69.5	70.2	71.2	71.2	70.5	70.2	69.2	68.8	69.2	71.1	71.4	72.3	71.5	69.6	74.4
Methanogenic Methanomassiliicoccales	84.2	84.3	83.6	96.9	100	86.6	84.9	84.1	88.1	88	85.8	86.9	73.2	72.1	71.1	71.8	71.8	71.1	72.2	72.3	71.9	70.8	73.4	71.1	69.5	69.3	70.4	70.3	69.8	68.5	68.5	68.9	69.3	68.6	68.9	69.5	71.1	71.1	70.6	70	69.1	68.6	69.3	71.3	71.4	72.1	71	69.5	74.4
Hel_0_bin85_Gimiplasmatales_UBA10834	83.3	83.2	82.1	86.1	86.6	100	84.6	84.8	84.8	84.7	83.3	84.2	70.7	70.6	69.7	70.1	69.7	70	70.6	70.9	68.7	69.4	71.5	69.1	68.8	68.6	69.7	68.5	67.6	67.1	67.1	67.4	67.8	67.2	67.9	67.7	69.3	69.9	68.1	68.3	67.4	67	67.4	69.3	68.3	68.4	69.2	67.5	72.8
FN553576_Proteinoplasmatales related	82.8	82.6	84.3	84.9	84.9	84.6	100	91	87.2	87.1	86.6	86.9	70.6	69.4	69.7	69.9	70	69.5	70.2	70.2	69.8	68.3	70.2	67.8	66.4	66.2	67.7	67.7	67.8	66.3	65.4	66.2	66.7	65.8	66.3	66.3	68.3	68.3	67.3	67.6	66.4	66.2	66.7	68	68.1	68.8	68.3	66.7	70.8
EF687578_Proteinoplasmatales related	82.5	82.5	84.9	84.6	84.1	84.8	91	100	87.8	87.7	86.1	85.7	70.6	69.7	70	69.3	69.4	69.8	70.7	70.7	68.1	67.7	69.6	68.7	65.8	65.6	66.4	66.8	66.4	65.4	65.2	65.4	65.6	64.9	64.3	65.1	67.1	67.4	66.1	66.1	65.6	65.4	65.9	66.8	67	67.3	66.9	65.3	70
CellF9_bin53_Proteinoplasmatales	85.3	85.4	85.7	87.5	88.1	84.8	87.2	87.8	100	99.8	91.4	93.6	71.8	70.6	70.9	71.5	70.9	69.7	70.6	70.9	71.2	71.3	75	72	70.1	69.8	70	71.4	69.4	68.4	68.3	68.7	69.1	68.1	68.2	68.9	70	70.3	68.2	68.7	67.4	66.9	67.4	69.6	70.1	70.8	69.3	67.4	73.4
SF-67_Proteinoplasmatales	85.1	85.3	85.6	87.3	88	84.7	87.1	87.7	99.8	100	91.2	93.5	71.6	70.4	70.7	71.3	70.7	69.6	70.4	70.7	71.4	71.5	75.2	72.1	70.2	70	70.1	71.6	69.5	68.6	68.4	68.9	69.3	68.3	68.4	69	70.1	70.4	68.4	68.8	67.5	67.1	67.5	69.8	70.2	71	69.5	67.6	73.6
DQ522927_Proteinoplasmatales	84.4	84.2	85.7	86.6	85.8	83.3	86.6	86.1	91.4	91.2	100	92.9	70.9	70.1	70.3	70.7	70.3	70	70.6	70.6	71.2	70.1	73	70.8	67	66.9	67.7	69.3	69.4	68.4	68.4	69.2	69.3	67.9	67.9	69	68.9	69.2	68.1	67.9	66.2	65.7	66.2	68.8	68.6	69.7	68.1	66.1	71.9
EF687521_Proteinoplasmatales	85.4	85.6	85	86.4	86.9	84.2	86.9	85.7	93.6	93.5	92.9	100	70	68.9	69.3	69.5	69.5	68.5	69.1	69.1	70	69.7	73.6	71.1	68.7	68.5	69.2	69.6	69.4	68.7	67.8	68.7	69.1	67.9	68	69	68.9	69.2	66.9	67.3	66.2	66	66.5	68.5	68.4	69.6	68.1	66.4	71.8
GCA-2726865_Bathy-15	71.3	71.5	71.2	72.7	73.2	70.7	70.6	70.6	71.8	71.6	70.9	70	100	96	88.9	88.7	88.9	89.9	90.2	89.9	76.2	74.9	74.9	73.7	75.2	75	74.7	75	73.2	73.2	73.4	73.2	74	72.8	73.1	73.7	75.3	75.3	73.9	74.5	72.8	72.6	73	74.9	75.1	75	75	73.6	80.5
CellF9_bin64_Bathy-15	70.1	70.3	70	71.3	72.1	70.6	69.4	69.7	70.6	70.4	70.1	68.9	96	100	87.7	87	87.9	89.6	89.4	89.4	74.6	74	74.8	73.6	73.9	73.8	73.2	73	72.1	72	71.9	71.9	72.6	70.9	71.9	72	74.1	74.1	73.3	73.7	72.6	72	72.6	74.3	74.9	74.6	74.7	73.3	78.5
SPBR01_Bathy-15	71	71.2	70.9	70.7	71.1	69.7	69.7	70	70.9	70.7	70.3	69.3	88.9	87.7	100	92.9	94.7	93.4	94.3	94.3	72.7	73.6	72.8	71.7	72.2	72.1	72.1	73.2	71.9	71.6	71.7	71.7	72.1	70.9	71	71.5	74.8	74.8	73.1	73.2	72.2	72	72.5	74.4	74	73.6	73	72	77.7
LSCO01_Bathy-15	72.4	72.2	71.8	71.5	71.8	70.1	69.9	69.3	71.5	71.3	70.7	69.5	88.7	87	92.9	100	94.1	92.1	92.6	92.6	74.2	73.4	72.6	71.8	72.3	72.2	72.1	74.2	70.5	70.4	70.3	70.4	70.8	70.1	70.2	70.4	74.3	74.6	72.4	72.6	71.5	71.3	71.8	73.9	73.7	73.6	72	71.3	78.1
AB797651_Bathy-15	71	71.2	71.3	71.2	71.8	69.7	70	69.4	70.9	70.7	70.3	69.5	88.9	87.9	94.7	94.1	100	94	94.6	94.6	73	73.4	72.9	71.7	72.1	72	71.5	73.1	71.3	70.7	71.2	71.2	71.6	70.9	71.2	71.2	74.2	74.2	73.8	74	73.2	73.1	73.4	74	74.3	74.1	73.6	72.9	78.3
FJ873223_Bathy-15	70	69.9	70.9	70.2	71.1	70	69.5	69.8	69.7	69.6	70	68.5	89.9	89.6	93.4	92.1	94	100	97.7	97.7	74.4	73.4	72.8	72.8	72	71.9	71.8	72.3	70.1	69.7	70.2	70.4	70.6	69.9	70.3	70.4	73.9	73.9	73.5	73.3	72.9	72.6	73.2	74.1	74.5	74.1	73.9	73.1	79.5
CellF1011_21_Bathy-15	70.7	70.6	71.8	71.2	72.2	70.6	70.2	70.7	70.6	70.4	70.6	69.1	90.2	89.4	94.3	92.6	94.6	97.7	100	99.4	74.6	74.4	72.8	72.8	72.9	72.8	72.2	73.2	71.2	70.8	71.3	71.3	71.5	70.6	71.1	71.3	74.9	74.9	74.4	74.2	73.5	73.2	73.8	74.8	74.9	74.2	73.8	73	79.8
CellF1011_7_Bathy-15	71	70.9	72.1	71.4	72.3	70.9	70.2	70.7	70.9	70.7	70.6	69.1	89.9	89.4	94.3	92.6	94.6	97.7	99.4	100	74.6	74.4	72.8	72.8	72.9	72.8	72.2	73.3	71.2	70.8	71.3	71.3	71.5	70.6	71.1	71.3	74.9	74.9	74.4	74.2	73.5	73.2	73.8	74.8	74.9	74.2	73.8	73	80.1
KC682077_Loki-1	70.5	70.2	70.8	72	71.9	68.7	69.8	68.1	71.2	71.4	71.2	70	76.2	74.6	72.7	74.2	73	74.4	74.6	74.6	100	87.9	86.8	86.2	84.6	84.1	83.2	84.4	84.3	83.7	83.8	84.1	84.4	82.9	84	83.8	84	84.6	83.9	84.4	83	82.9	83.3	83.8	83.4	85.5	83.6	82.5	78
AB644695_Loki-1	69.7	69.2	71.8	71.5	70.8	69.4	68.3	67.7	71.3	71.5	70.1	69.7	74.9	74	73.6	73.4	73.4	73.4	74.4	74.4	87.9	100	90.2	89.6	85.5	85	83.2	84.5	86.8	85.6	86.1	85.3	85.9	84.9	85.7	85.6	84.3	84.3	82.8	83	81.9	81.6	82.1	84.2	83.7	85	84.4	82.5	78.3
AB629604_Loki-1	71.8	71.3	72.3	73.7	73.4	71.5	70.2	69.6	75	75.2	73	73.6	74.9	74.8	72.8	72.6	72.9	72.8	72.8	72.8	86.8	90.2	100	92.3	86	85.5	85.3	85.2	86.7	85.6	86.4	85.9	86.4	84.6	85.6	85.8	84.1	84.4	82.3	83.4	81.8	81.4	81.8	83.9	83.9	85.1	84	82	78.8
AB611605_Loki-1	69.9	69.6	70.6	71.4	71.1	69.1	67.8	68.7	72	72.1	70.8	71.1	73.7	73.6	71.7	71.8	71.7	72.8	72.8	72.8	86.2	89.6	92.3	100	83.6	83.1	83.1	82.7	84.1	84.4	84.6	83.8	84.4	83.1	83.4	83.8	82	82	80.5	81.1	79.8	79.2	79.6	82.3	82.2	83.5	81.9	81	76.9
AB094544_Loki-2a	69	69.1	69.9	68.7	69.5	68.8	66.4	65.8	70.1	70.2	67	68.7	75.2	73.9	72.2	72.3	72.1	72	72.9	72.9	84.6	85.5	86	83.6	100	99.7	93.1	90.8	86.1	87.9	86.4	87	87	85.8	86.7	86.6	87	87.3	85.8	87.2	85.6	85.5	85.9	87	84.4	85.3	85.6	84.3	76.8
JQ989629_Loki-2a	68.8	68.9	69.8	68.5	69.3	68.6	66.2	65.6	69.8	70	66.9	68.5	75	73.8	72.1	72.2	72	71.9	72.8	72.8	84.1	85	85.5	83.1	99.7	100	93	90.7	85.9	87.6	86.2	86.7	86.8	85.6	86.5	86.2	86.8	87.1	85.8	87.1	85.6	85.4	85.9	86.8	84.4	85.3	85.5	84.2	76.7
KX952655_Loki-2a	69.8	69.7	70.3	69.7	70.4	69.7	67.7	66.4	70	70.1	67.7	69.2	74.7	73.2	72.1	72.1	71.5	71.8	72.2	72.2	83.2	83.2	85.3	83.1	93.1	93	100	91.3	85	87	87	86.7	87	85.8	86.7	86.2	86.7	87.3	85.6	87	85.4	85.3	85.7	86.7	86	87.1	86.1	85.5	76.5
EU481570_Loki-2a	69.3	68.8	71.4	70.3	70.3	68.5	67.7	66.8	71.4	71.6	69.3	69.6	75	73	73.2	74.2	73.1	72.3	73.2	73.3	84.4	84.5	85.2	82.7	90.8	90.7	91.3	100	84.5	85.8	86.1	85.6	85.9	84.9	85.9	85.5	85.4	86	84.8	86.2	84.3	84.2	84.6	85.7	85.4	86.3	85.4	84.4	77.5
JX472367_Loki-3	69.4	69.4	70.3	70.2	69.8	67.6	67.8	66.4	69.4	69.5	69.4	69.4	73.2	72.1	71.9	70.5	71.3	70.1	71.2	71.2	84.3	86.8	86.7	84.1	86.1	85.9	85	84.5	100	95.4	95.1	94.9	95.5	94.2	94.9	94.6	83.5	83.8	82.6	83.2	81.9	81.6	82.1	83.3	83.7	85.4	83.6	82.8	76.3
KC248270_Loki-3	69.8	69.8	68.9	69.1	68.5	67.1	66.3	65.4	68.4	68.6	68.4	68.7	73.2	72	71.6	70.4	70.7	69.7	70.8	70.8	83.7	85.6	85.6	84.4	87.9	87.6	87	85.8	95.4	100	96.6	96.6	96.6	94.8	95.1	95.4	85.2	85.5	84.1	85	83.2	83	83.5	84.7	84.1	86	83.6	83.4	76.2
GQ994340_Loki-3	69	68.9	69.3	69.2	68.5	67.1	65.4	65.2	68.3	68.4	68.4	67.8	73.4	71.9	71.7	70.3	71.2	70.2	71.3	71.3	83.8	86.1	86.4	84.6	86.4	86.2	87	86.1	95.1	96.6	100	96.6	96.6	95.8	96	96.3	84	84.6	84.1	84.6	82.9	82.6	83	83.8	84.2	86	84.1	83.7	76.2
GQ926205_Loki-3	69.5	69.5	69	69.5	68.9	67.4	66.2	65.4	68.7	68.9	69.2	68.7	73.2	71.9	71.7	70.4	71.2	70.4	71.3	71.3	84.1	85.3	85.9	83.8	87	86.7	86.7	85.6	94.9	96.6	96.6	100	99.1	96.3	95.8	96.9	84.9	85.2	83.9	84.7	83	82.9	83.3	84.5	84.2	86	83.6	83.3	75.6
AB948292_loki-3	69.9	69.9	69.6	70	69.3	67.8	66.7	65.6	69.1	69.3	69.3	69.1	74	72.6	72.1	70.8	71.6	70.6	71.5	71.5	84.4	85.9	86.4	84.4	87	86.8	87	85.9	95.5	96.6	96.6	99.1	100	96.6	96.1	96.9	85.2	85.5	84.4	85.1	83.5	83.3	83.8	84.8	84.5	86.3	83.9	83.4	76
GQ927649_Loki-3	68.7	68.7	69.2	69.2	68.6	67.2	65.8	64.9	68.1	68.3	67.9	67.9	72.8	70.9	70.9	70.1	70.9	69.9	70.6	70.6	82.9	84.9	84.6	83.1	85.8	85.6	85.8	84.9	94.2	94.8	95.8	96.3	96.6	100	96.6	96.1	84	84.3	83.3	83.5	83	82.7	83	83.5	83.3	84.7	83	82.8	75.5
AY800198_Loki-3	68.4	68	69.3	69.5	68.9	67.9	66.3	64.3	68.2	68.4	67.9	68	73.1	71.9	71	70.2	71.2	70.3	71.1	71.1	84	85.7	85.6	83.4	86.7	86.5	86.7	85.9	94.9	95.1	96	95.8	96.1	96.6	100	96.9	85.2	85.5	84.4	84.7	83.9	83.6	84.1	84.8	83.9	85.7	84.2	83.9	76.3
GQ927583_Loki-3	69.3	69	69.2	70.2	69.5	67.7	66.3	65.1	68.9	69	69	69	73.7	72	71.5	70.4	71.2	70.4	71.3	71.3	83.8	85.6	85.8	83.8	86.6	86.2	86.2	85.5	94.6	95.4	96.3	96.9	96.9	96.1	96.9	100	85	85	83.9	84.4	83.2	82.9	83.3	84.7	83.9	85.7	83.9	83.6	75.9
AY367345_Loki-2b	69.8	69.8	70.3	71.2	71.1	69.3	68.3	67.1	70	70.1	68.9	68.9	75.3	74.1	74.8	74.3	74.2	73.9	74.9	74.9	84	84.3	84.1	82	87	86.8	86.7	85.4	83.5	85.2	84	84.9	85.2	84	85.2	85	100	99.4	94.2	95.1	94.2	94	94.5	99.1	92.1	92.5	92.5	92.4	77.4
KJ563970_Loki-2b	70.4	70.4	70.3	71.2	71.1	69.9	68.3	67.4	70.3	70.4	69.2	69.2	75.3	74.1	74.8	74.6	74.2	73.9	74.9	74.9	84.6	84.3	84.4	82	87.3	87.1	87.3	86	83.8	85.5	84.6	85.2	85.5	84.3	85.5	85	99.4	100	94.8	95.7	94.8	94.6	95.1	99.1	92.1	92.5	92.5	92.4	77.4
GU553554_Loki-2b	68.5	68.5	69	70.5	70.6	68.1	67.3	66.1	68.2	68.4	68.1	66.9	73.9	73.3	73.1	72.4	73.8	73.5	74.4	74.4	83.9	82.8	82.3	80.5	85.8	85.8	85.6	84.8	82.6	84.1	84.1	83.9	84.4	83.3	84.4	83.9	94.2	94.8	100	97.3	97	96.7	97.3	94.2	91.5	92.1	92.7	93.6	75.1
EU332051_Loki-2b	69.1	69.1	69	70.2	70	68.3	67.6	66.1	68.7	68.8	67.9	67.3	74.5	73.7	73.2	72.6	74	73.3	74.2	74.2	84.4	83	83.4	81.1	87.2	87.1	87	86.2	83.2	85	84.6	84.7	85.1	83.5	84.7	84.4	95.1	95.7	97.3	100	97.2	97	97.5	94.9	92	92.9	93.3	93.7	75.7
KX952485_Loki-2b	67.7	67.7	68.4	69.2	69.1	67.4	66.4	65.6	67.4	67.5	66.2	66.2	72.8	72.6	72.2	71.5	73.2	72.9	73.5	73.5	83	81.9	81.8	79.8	85.6	85.6	85.4	84.3	81.9	83.2	82.9	83	83.5	83	83.9	83.2	94.2	94.8	97	97.2	100	99.4	99.4	94.3	91.8	91.9	92.6	93.3	74.9
SF-6-2_Loki-2b	67.5	67.5	68	68.8	68.6	67	66.2	65.4	66.9	67.1	65.7	66	72.6	72	72	71.3	73.1	72.6	73.2	73.2	82.9	81.6	81.4	79.2	85.5	85.4	85.3	84.2	81.6	83	82.6	82.9	83.3	82.7	83.6	82.9	94	94.6	96.7	97	99.4	100	99.4	94	91.7	91.9	92.3	93	74.8
SF-12_Loki-2b	68	68	68.4	69.2	69.3	67.4	66.7	65.9	67.4	67.5	66.2	66.5	73	72.6	72.5	71.8	73.4	73.2	73.8	73.8	83.3	82.1	81.8	79.6	85.9	85.9	85.7	84.6	82.1	83.5	83	83.3	83.8	83	84.1	83.3	94.5	95.1	97.3	97.5	99.4	99.4	100	94.6	92.1	92.6	92.9	93.6	75.2
MK-D1_Loki-2b	69.8	69.8	70.4	71.1	71.3	69.3	68	66.8	69.6	69.8	68.8	68.5	74.9	74.3	74.4	73.9	74	74.1	74.8	74.8	83.8	84.2	83.9	82.3	87	86.8	86.7	85.7	83.3	84.7	83.8	84.5	84.8	83.5	84.8	84.7	99.1	99.1	94.2	94.9	94.3	94	94.6	100	92.4	92.8	92.8	92.7	77
EU732005_Odin	69.9	69.8	70.4	71.4	71.4	68.3	68.1	67	70.1	70.2	68.6	68.4	75.1	74.9	74	73.7	74.3	74.5	74.9	74.9	83.4	83.7	83.9	82.2	84.4	84.4	86	85.4	83.7	84.1	84.2	84.2	84.5	83.3	83.9	83.9	92.1	92.1	91.5	92	91.8	91.7	92.1	92.4	100	96	94.8	93.3	76.4
JQ224383_Odin	70.5	70.4	71.1	72.3	72.1	68.4	68.8	67.3	70.8	71	69.7	69.6	75	74.6	73.6	73.6	74.1	74.1	74.2	74.2	85.5	85	85.1	83.5	85.3	85.3	87.1	86.3	85.4	86	86	86	86.3	84.7	85.7	85.7	92.5	92.5	92.1	92.9	91.9	91.9	92.6	92.8	96	100	96.2	94.4	76.9
EU332081_Odin	69.1	69	70.4	71.5	71	69.2	68.3	66.9	69.3	69.5	68.1	68.1	75	74.7	73	72	73.6	73.9	73.8	73.8	83.6	84.4	84	81.9	85.6	85.5	86.1	85.4	83.6	83.6	84.1	83.6	83.9	83	84.2	83.9	92.5	92.5	92.7	93.3	92.6	92.3	92.9	92.8	94.8	96.2	100	96	75.9
JX000783_Odin	68.2	68	68.6	69.6	69.5	67.5	66.7	65.3	67.4	67.6	66.1	66.4	73.6	73.3	72	71.3	72.9	73.1	73	73	82.5	82.5	82	81	84.3	84.2	85.5	84.4	82.8	83.4	83.7	83.3	83.4	82.8	83.9	83.6	92.4	92.4	93.6	93.7	93.3	93	93.6	92.7	93.3	94.4	96	100	74.1
LCB_4_Odin	74.2	74.2	73	74.4	74.4	72.8	70.8	70	73.4	73.6	71.9	71.8	80.5	78.5	77.7	78.1	78.3	79.5	79.8	80.1	78	78.3	78.8	76.9	76.8	76.7	76.5	77.5	76.3	76.2	76.2	75.6	76	75.5	76.3	75.9	77.4	77.4	75.1	75.7	74.9	74.8	75.2	77	76.4	76.9	75.9	74.1	100

## Sheet: Tabel S4 Pro. metab.
Table S4 Genes involving in protein degradation
Gene_ID	MAG	seed_ortholog_evalue	KEGG_ko	eggNOG.OGs	interprosan	interprosan_evalue	interproscan_IPR	interproscan_annotation	nr_accession_number	nr_evalue	nr_bitscore	nr annotation	Protein	Reaction
_Hel_0_bin85_resembly_Gimiplasmatales_UBA10834_NODE_2271_length_31320_cov_2.413586_21	Gimiplasmatales_UBA10834_Hel0_bin85	4.2e-99		243CT@183968,2XV8N@28890,COG1361@1,COG1404@1,arCOG00704@2157,arCOG02086@2157	Belongs to the peptidase S8 family	1.1e-32	IPR036852	Peptidase S8/S53 domain superfamily	OGS43881.1;TFG69366.1;OGS55813.1;OGS43880.1;HGD07647.1	0.00E+00;0.00E+00;0.00E+00;0.00E+00;5.40E-190	1498.4;1332.4;1239.6;1231.9;675.6	hypothetical protein A3K76 07330 [Euryarchaeota archaeon RBG 13 57 23];"hypothetical protein E4H25 04785, partial [Methanomassiliicoccus sp.]";hypothetical protein A3K60 04220 [Euryarchaeota archaeon RBG 19FT COMBO 56 21];hypothetical protein A3K76 07325 [Euryarchaeota archaeon RBG 13 57 23];hypothetical protein [Euryarchaeota archaeon]	peptidase	peptidase
_Hel_0_bin85_resembly_Gimiplasmatales_UBA10834_NODE_43497_length_6945_cov_1.446465_1	Gimiplasmatales_UBA10834_Hel0_bin85	1.2e-23		2GK3D@201174,COG1404@1,COG1404@2	Belongs to the peptidase S8 family	1.13e-42	IPR036852	Peptidase S8/S53 domain superfamily	TFG70616.1;HDP97319.1;RPI28688.1;RPJ59363.1;RPJ83922.1	0.00E+00;0.00E+00;1.10E-32;2.00E-29;1.30E-28	1632.5;1441;153.3;142.5;139.8	hypothetical protein E4H25 01590, partial [Methanomassiliicoccus sp.];hypothetical protein [Euryarchaeota archaeon];DUF11 domain-containing protein [Acidobacteria bacterium];hypothetical protein EHM23 14305 [Acidobacteria bacterium];"hypothetical protein EHM18 12850, partial [Acidobacteria bacterium]"	peptidase	peptidase
_Hel_0_bin85_resembly_Gimiplasmatales_UBA10834_NODE_10991_length_14544_cov_2.548242_3	Gimiplasmatales_UBA10834_Hel0_bin85	4.9e-20	ko:K01448	1G3AC@1117,COG1404@1,COG1404@2,COG2931@1,COG2931@2	Clostripain family	1.2e-28	IPR005077	Peptidase C11, clostripain	TFG70334.1;OGS51640.1;TFG68063.1;RDE13887.1;OGS55345.1	4.30E-184;1.20E-170;4.20E-123;1.90E-46;5.60E-43	654.4;609.8;451.8;197.2;185.7	hypothetical protein E4H25 02430 [Methanomassiliicoccus sp.];"hypothetical protein A3K75 03650, partial [Euryarchaeota archaeon RBG 13 61 15]";hypothetical protein E4H25 06525 [Methanomassiliicoccus sp.];hypothetical protein C4K47 05310 [Candidatus Thorarchaeota archaeon];hypothetical protein A3K60 07160 [Euryarchaeota archaeon RBG 19FT COMBO 56 21]	peptidase	peptidase
_Hel_0_bin85_resembly_Gimiplasmatales_UBA10834_NODE_24309_length_9534_cov_2.160200_9	Gimiplasmatales_UBA10834_Hel0_bin85	4.8e-14	ko:K14647	2XUT1@28890,COG1404@1,arCOG00702@2157,arCOG06738@1,arCOG06738@2157	extracellular matrix structural constituent	2.09e-14	IPR036852	Peptidase S8/S53 domain superfamily	OGS55370.1;TFG69653.1;HGD07592.1;WP_008286627.1;TLZ73769.1	8.20E-41;8.50E-38;4.60E-15;3.00E-14;1.50E-13	177.2;167.2;91.7;89;86.7	hypothetical protein A3K60 07310 [Euryarchaeota archaeon RBG 19FT COMBO 56 21];"hypothetical protein E4H25 04385, partial [Methanomassiliicoccus sp.]";hypothetical protein [Euryarchaeota archaeon];S8 family serine peptidase [Hydrogenivirga sp. 128-5-R1-1]_x0001_EDP75920.1 serine protease [Hydrogenivirga sp. 128-5-R1-1];hypothetical protein E6K14 04665 [Euryarchaeota archaeon]	peptidase	peptidase
_Hel_0_bin85_resembly_Gimiplasmatales_UBA10834_NODE_5215_length_21101_cov_2.155621_16	Gimiplasmatales_UBA10834_Hel0_bin85	4.9e-32	ko:K03832,ko:K13735,ko:K20276,ko:K21449	1G3AC@1117,1HE4V@1150,COG0810@1,COG0810@2,COG1404@1,COG1404@2,COG2931@1,COG2931@2	PFAM Peptidase C11, clostripain	6e-43	IPR005077	Peptidase C11, clostripain	TFG69344.1;OGS42937.1;TFG70609.1;TFG67380.1;HGY06494.1	1.30E-104;1.80E-90;1.00E-69;1.30E-38;4.40E-36	390.6;343.6;274.6;171.4;162.9	hypothetical protein E4H25 04805 [Methanomassiliicoccus sp.];hypothetical protein A3K76 02225 [Euryarchaeota archaeon RBG 13 57 23];hypothetical protein E4H25 01625 [Methanomassiliicoccus sp.];hypothetical protein E4H25 07540 [Methanomassiliicoccus sp.];hypothetical protein [Firmicutes bacterium]	peptidase	peptidase
_SG_225_Gimiplasmatales_UBA10834_NODE_4_length_209300_cov_10.349173_18	Gimiplasmatales_UBA10834_SG225_bin4	6.1e-29	ko:K03832,ko:K13735,ko:K20276,ko:K21449	1G3AC@1117,1HE4V@1150,COG0810@1,COG0810@2,COG1404@1,COG1404@2,COG2931@1,COG2931@2	PFAM Peptidase C11, clostripain	1.4e-37	IPR005077	Peptidase C11, clostripain	TFG69454.1;TFG67740.1;TFG70888.1;OGS51779.1;TFG68044.1	2.80E-109;3.10E-108;1.60E-93;1.40E-84;5.70E-78	405.6;402.1;353.2;323.6;301.6	hypothetical protein E4H25 04710 [Methanomassiliicoccus sp.];hypothetical protein E4H25 07015 [Methanomassiliicoccus sp.];"hypothetical protein E4H25 00740, partial [Methanomassiliicoccus sp.]";hypothetical protein A3K75 01790 [Euryarchaeota archaeon RBG 13 61 15];hypothetical protein E4H25 06570 [Methanomassiliicoccus sp.]	peptidase	peptidase
cellF9_SG8-5_bin.53.strict__NODE_66_length_6810_cov_2.944601_1	SG8-5_CellF9_bin53	3.4e-55		243CT@183968,2XV8N@28890,COG1361@1,COG1404@1,arCOG00704@2157,arCOG02079@2157,arCOG03610@1,arCOG03610@2157	Belongs to the peptidase S8 family	1.5e-07	IPR000209	Peptidase S8/S53 domain	TET89078.1;TLZ60076.1;TLZ67330.1;TLZ54812.1;KYK29899.1	1.10E-128;1.70E-118;2.50E-117;2.20E-113;6.90E-99	472.6;438.7;434.9;421.8;373.6	hypothetical protein E3J35 11050 [Methanomassiliicoccales archaeon];hypothetical protein E6K13 08725 [Euryarchaeota archaeon];hypothetical protein E6K16 00935 [Euryarchaeota archaeon];"hypothetical protein E6K17 07325, partial [Euryarchaeota archaeon]";hypothetical protein AYK23 01360 [Euryarchaeota archaeon SG8-5]	peptidase	peptidase
cellF9_SG8-5_bin.53.strict__NODE_2_length_112139_cov_5.526610_71	SG8-5_CellF9_bin53	1.7e-55	ko:K01406,ko:K08651,ko:K11904	1REF1@1224,2WNDK@28221,42RS0@68525,COG1404@1,COG1404@2,COG1572@1,COG1572@2	Subtilase family	3.01e-47	IPR036852	Peptidase S8/S53 domain superfamily	KYK29362.1;RJS75124.1;MSU59755.1;HGT31276.1;WP_165105280.1	8.70E-95;1.70E-82;1.10E-78;4.10E-76;5.30E-76	359.4;318.5;305.8;297.4;297	hypothetical protein AYK23 05190 [Euryarchaeota archaeon SG8-5];"hypothetical protein CW714 00750, partial [Methanophagales archaeon]";hypothetical protein [Pedosphaera sp.];hypothetical protein [Verrucomicrobia subdivision 3 bacterium];S8 family serine peptidase [Limisphaera ngatamarikiensis]_x0001_NGO38006.1 S8 family serine peptidase [Limisphaera ngatamarikiensis]	peptidase	peptidase
cellF9_SG8-5_bin.53.strict__NODE_2_length_112139_cov_5.526610_71	SG8-5_CellF9_bin53	1.7e-55	ko:K01406,ko:K08651,ko:K11904	1REF1@1224,2WNDK@28221,42RS0@68525,COG1404@1,COG1404@2,COG1572@1,COG1572@2	Subtilase family	3.01e-47	IPR036852	Peptidase S8/S53 domain superfamily	KYK29362.1;RJS75124.1;MSU59755.1;HGT31276.1;WP_165105280.1	8.70E-95;1.70E-82;1.10E-78;4.10E-76;5.30E-76	359.4;318.5;305.8;297.4;297	hypothetical protein AYK23 05190 [Euryarchaeota archaeon SG8-5];"hypothetical protein CW714 00750, partial [Methanophagales archaeon]";hypothetical protein [Pedosphaera sp.];hypothetical protein [Verrucomicrobia subdivision 3 bacterium];S8 family serine peptidase [Limisphaera ngatamarikiensis]_x0001_NGO38006.1 S8 family serine peptidase [Limisphaera ngatamarikiensis]	peptidase	peptidase
_SF_SG8-5_bin51_NODE_7_length_70852_cov_10.444776_22	SG8-5_SF_bin51	6.1e-43	ko:K13275,ko:K14645	COG1404@1,COG1404@2,COG5183@1,COG5183@2	chlorophyll binding	4.19e-73	IPR036852	Peptidase S8/S53 domain superfamily	TLZ53374.1;TMI70349.1;OGS46485.1;TLZ82261.1;TMI67777.1	9.70E-76;1.40E-69;1.80E-69;1.80E-69;1.90E-63	294.3;273.9;273.5;273.5;253.4	hypothetical protein E6K18 00255 [Euryarchaeota archaeon];hypothetical protein E6H05 13715 [Terrabacteria group bacterium ANGP1];hypothetical protein A3K66 05425 [Euryarchaeota archaeon RBG 16 67 27];hypothetical protein E6K03 07680 [Euryarchaeota archaeon];hypothetical protein E6H16 02745 [Candidatus Bathyarchaeota archaeon]	peptidase	peptidase
_SF_SG8-5_bin51_NODE_1_length_956489_cov_12.373157_738	SG8-5_SF_bin51	2e-61	ko:K13735,ko:K20276,ko:K21449	2G87D@200795,377KU@32061,COG1404@1,COG1404@2	PFAM peptidase S8 and S53, subtilisin, kexin, sedolisin	2.23e-49	IPR036852	Peptidase S8/S53 domain superfamily	KYK29362.1;RJS75124.1;HAM72956.1;PYJ56219.1;HGF94258.1	6.40E-148;8.20E-103;7.00E-94;7.70E-93;1.80E-89	535.8;386;356.3;352.8;341.7	hypothetical protein AYK23 05190 [Euryarchaeota archaeon SG8-5];"hypothetical protein CW714 00750, partial [Methanophagales archaeon]";hypothetical protein [Verrucomicrobiales bacterium];hypothetical protein DME24 22970 [Verrucomicrobia bacterium];hypothetical protein [Verrucomicrobia subdivision 3 bacterium]	peptidase	peptidase
_SF_SG8-5_bin51_NODE_1_length_956489_cov_12.373157_742	SG8-5_SF_bin51	9.1e-61		2I9U6@201174,4E1MY@85010,COG1404@1,COG1404@2	Subtilase family	6.94e-28	IPR036852	Peptidase S8/S53 domain superfamily	OIR16633.1;HEC77054.1;HEC82770.1;KYK29362.1;RMH03225.1	1.50E-93;2.30E-83;1.50E-77;5.90E-71;9.80E-66	355.1;321.2;302;280;262.7	hypothetical protein BEU04 01470 [Marine Group III euryarchaeote CG-Bathy1];hypothetical protein [Thermoplasmatales archaeon];hypothetical protein [Thermoplasmatales archaeon];hypothetical protein AYK23 05190 [Euryarchaeota archaeon SG8-5];peptidase S8 [Planctomycetes bacterium]	peptidase	peptidase
_SF_SG8-5_bin51_NODE_2_length_316666_cov_10.986323_252	SG8-5_SF_bin51	4.5e-163	ko:K01338	2XVMC@28890,3F2HJ@33867,COG0466@1,arCOG02162@2157	AAA domain	9.8e-09	IPR000523	Magnesium chelatase ChlI domain	KYK27267.1;HGH04310.1;HGV83698.1;TLZ78361.1;OGS43705.1	2.60E-193;1.70E-192;1.70E-189;1.10E-188;2.50E-188	685.3;682.6;672.5;669.8;668.7	peptidase [Euryarchaeota archaeon SG8-5];AAA family ATPase [Methanomicrobia archaeon];AAA family ATPase [Euryarchaeota archaeon];Lon protease family protein [Euryarchaeota archaeon]_x0001_TLZ90256.1 Lon protease family protein [Euryarchaeota archaeon];peptidase [Euryarchaeota archaeon RBG 13 57 23]	peptidase	peptidase
cellF9_SG8-5_bin.53.strict__NODE_56_length_9801_cov_3.256787_3	SG8-5_CellF9_bin53	4.8e-165	ko:K01338	2XVMC@28890,3F2HJ@33867,COG0466@1,arCOG02162@2157	AAA domain	1.2e-08	IPR000523	Magnesium chelatase ChlI domain	KYK27267.1;HGH04310.1;TLZ78361.1;OGS43705.1;TLZ85021.1	6.10E-195;5.20E-194;5.90E-190;7.70E-190;1.70E-189	690.6;687.6;674.1;673.7;672.5	peptidase [Euryarchaeota archaeon SG8-5];AAA family ATPase [Methanomicrobia archaeon];Lon protease family protein [Euryarchaeota archaeon]_x0001_TLZ90256.1 Lon protease family protein [Euryarchaeota archaeon];peptidase [Euryarchaeota archaeon RBG 13 57 23];Lon protease family protein [Euryarchaeota archaeon]	peptidase	peptidase
_SF_SG8-5_bin11_NODE_5_length_186657_cov_40.035036_27	SG8-5_SF_bin11	NA	NA	NA	NA	1.2e-08	IPR000523	Magnesium chelatase ChlI domain	KYK27267.1;HGH04310.1;TLZ78361.1;OGS43705.1;TLZ85021.1	6.10E-195;5.20E-194;5.90E-190;7.70E-190;1.70E-189	690.6;687.6;674.1;673.7;672.5	peptidase [Euryarchaeota archaeon SG8-5];AAA family ATPase [Methanomicrobia archaeon];Lon protease family protein [Euryarchaeota archaeon]_x0001_TLZ90256.1 Lon protease family protein [Euryarchaeota archaeon];peptidase [Euryarchaeota archaeon RBG 13 57 23];Lon protease family protein [Euryarchaeota archaeon]	peptidase	peptidase
cellF9_SG8-5_bin.53.strict__NODE_9_length_44051_cov_4.752490_31	SG8-5_CellF9_bin53	1.6e-96		2J605@203691,COG2309@1,COG2309@2	aminopeptidase activity	3.5e-07	IPR000787	Peptidase M29	PKK81664.1;TET89236.1;KYK28413.1;TRO50754.1;RLF71642.1	6.10E-107;4.10E-103;2.70E-102;9.40E-100;8.00E-99	397.9;385.2;382.5;374;370.9	peptidase M17 [Thermoplasmata archaeon HGW-Thermoplasmata-2];peptidase M17 [Methanomassiliicoccales archaeon];hypothetical protein AYK23 05615 [Euryarchaeota archaeon SG8-5];peptidase M17 [Candidatus Bathyarchaeota archaeon];peptidase M17 [Thermoplasmata archaeon]	peptidase	peptidase
_SF_SG8-5_bin11_NODE_2_length_367011_cov_46.869685_195	SG8-5_SF_bin11	NA	NA	NA	NA	3.5e-07	IPR000787	Peptidase M29	PKK81664.1;TET89236.1;KYK28413.1;TRO50754.1;RLF71642.1	6.10E-107;4.10E-103;2.70E-102;9.40E-100;8.00E-99	397.9;385.2;382.5;374;370.9	peptidase M17 [Thermoplasmata archaeon HGW-Thermoplasmata-2];peptidase M17 [Methanomassiliicoccales archaeon];hypothetical protein AYK23 05615 [Euryarchaeota archaeon SG8-5];peptidase M17 [Candidatus Bathyarchaeota archaeon];peptidase M17 [Thermoplasmata archaeon]	peptidase	peptidase
_SF_SG8-5_bin51_NODE_1_length_956489_cov_12.373157_293	SG8-5_SF_bin51	1.9e-97		2J605@203691,COG2309@1,COG2309@2	aminopeptidase activity	1.5e-06	IPR000787	Peptidase M29	PKK81664.1;TET89236.1;TRO50754.1;KYK28413.1;RLF71642.1	1.30E-109;7.50E-105;1.70E-101;2.20E-101;1.50E-100	406.8;391;379.8;379.4;376.7	peptidase M17 [Thermoplasmata archaeon HGW-Thermoplasmata-2];peptidase M17 [Methanomassiliicoccales archaeon];peptidase M17 [Candidatus Bathyarchaeota archaeon];hypothetical protein AYK23 05615 [Euryarchaeota archaeon SG8-5];peptidase M17 [Thermoplasmata archaeon]	peptidase	peptidase
_SF_SG8-5_bin51_NODE_11_length_20780_cov_9.273873_6	SG8-5_SF_bin51	2.3e-156	ko:K01267	2XW74@28890,3F2FY@33867,COG1363@1,arCOG01518@2157	Aminopeptidase I zinc metalloprotease (M18)	0			WP_008083070.1;WP_008083778.1;WP_083872016.1;AGB05114.1;HGI33140.1	1.80E-156;2.60E-155;1.80E-151;1.80E-151;6.90E-148	562.8;558.9;546.2;546.2;534.3	aminopeptidase [Aciduliprofundum boonei]_x0001_EDY36544.1 Aminopeptidase I zinc metalloprotease (M18) superfamily [Aciduliprofundum boonei T469];aminopeptidase [Aciduliprofundum boonei]_x0001_ADD09108.1 peptidase M18 aminopeptidase I [Aciduliprofundum boonei T469]_x0001_EDY35942.1 Aminopeptidase I zinc metalloprotease (M18) superfamily [Aciduliprofundum boonei T469];aminopeptidase [Aciduliprofund…	peptidase	peptidase
_SF_SG8-5_bin11_NODE_1_length_718769_cov_43.354985_66	SG8-5_SF_bin11	NA	NA	NA	NA	2.11e-30			WP_008083070.1;WP_083872016.1;AGB05114.1;WP_008083778.1;HGI33140.1	6.20E-157;1.80E-156;1.80E-156;1.80E-156;5.80E-155	564.3;562.8;562.8;562.8;557.8	aminopeptidase [Aciduliprofundum boonei]_x0001_EDY36544.1 Aminopeptidase I zinc metalloprotease (M18) superfamily [Aciduliprofundum boonei T469];aminopeptidase [Aciduliprofundum sp. MAR08-339];aspartyl aminopeptidase [Aciduliprofundum sp. MAR08-339];aminopeptidase [Aciduliprofundum boonei]_x0001_ADD09108.1 peptidase M18 aminopeptidase I [Aciduliprofundum boonei T469]_x0001_EDY35942.1 Aminopeptida…	peptidase	peptidase
_SF_SG8-5_bin51_NODE_7_length_70852_cov_10.444776_46	SG8-5_SF_bin51	1.7e-98	ko:K19689	1TP65@1239,24AR8@186801,3WANK@53433,COG2309@1,COG2309@2	Thermophilic metalloprotease (M29)	8.5e-102	IPR000787	Peptidase M29	RPJ45619.1;MTI67303.1;MTI67305.1;WP_050355496.1;MTI69852.1	6.70E-106;4.30E-105;7.40E-105;9.70E-105;1.60E-104	394.4;391.7;391;390.6;389.8	aminopeptidase [Candidatus Latescibacteria bacterium];aminopeptidase [Firmicutes bacterium];aminopeptidase [Firmicutes bacterium];aminopeptidase [Gottschalkia purinilytica]_x0001_KNF08127.1 peptidase M29 aminopeptidase II [Gottschalkia purinilytica];aminopeptidase [Firmicutes bacterium]	peptidase	peptidase
cellF9_SG8-5_bin.53.strict__NODE_8_length_44574_cov_4.472594_12	SG8-5_CellF9_bin53	2.6e-99	ko:K19689	1TP65@1239,24AR8@186801,3WANK@53433,COG2309@1,COG2309@2	Thermophilic metalloprotease (M29)	2.8e-99	IPR000787	Peptidase M29	MTI67305.1;KYK31508.1;MTI69852.1;MTI67303.1;WP_035162874.1	1.40E-103;1.40E-103;3.10E-103;6.90E-103;1.20E-102	386.7;386.7;385.6;384.4;383.6	aminopeptidase [Firmicutes bacterium];peptidase M29 [Theionarchaea archaeon DG-70-1];aminopeptidase [Firmicutes bacterium];aminopeptidase [Firmicutes bacterium];aminopeptidase [Caloranaerobacter azorensis]_x0001_KGG80726.1 peptidase M29 [Caloranaerobacter azorensis H53214]	peptidase	peptidase
_SF_SG8-5_bin11_NODE_3_length_261582_cov_39.982295_112	SG8-5_SF_bin11	NA	NA	NA	NA	2.8e-99	IPR000787	Peptidase M29	MTI67305.1;KYK31508.1;MTI69852.1;MTI67303.1;WP_035162874.1	1.40E-103;1.40E-103;3.10E-103;6.90E-103;1.20E-102	386.7;386.7;385.6;384.4;383.6	aminopeptidase [Firmicutes bacterium];peptidase M29 [Theionarchaea archaeon DG-70-1];aminopeptidase [Firmicutes bacterium];aminopeptidase [Firmicutes bacterium];aminopeptidase [Caloranaerobacter azorensis]_x0001_KGG80726.1 peptidase M29 [Caloranaerobacter azorensis H53214]	peptidase	peptidase
_SF_SG8-5_bin51_NODE_7_length_70852_cov_10.444776_31	SG8-5_SF_bin51	6.3e-106	ko:K19689	1TP65@1239,24AR8@186801,3WANK@53433,COG2309@1,COG2309@2	Thermophilic metalloprotease (M29)	5.62e-106			WP_050355496.1;MTI49616.1;WP_120168109.1;HHD38344.1;TKJ46487.1	2.90E-114;2.50E-113;2.10E-112;1.00E-111;8.80E-111	422.2;419.1;416;413.7;410.6	aminopeptidase [Gottschalkia purinilytica]_x0001_KNF08127.1 peptidase M29 aminopeptidase II [Gottschalkia purinilytica];aminopeptidase [Firmicutes bacterium];aminopeptidase [Thermohalobacter berrensis]_x0001_RKD32946.1 peptidase M29 [Thermohalobacter berrensis];aminopeptidase [Candidatus Bathyarchaeota archaeon];aminopeptidase [Candidatus Aerophobetes bacterium Ae b3a]	peptidase	peptidase
cellF9_SG8-5_bin.53.strict__NODE_24_length_23226_cov_5.382738_13	SG8-5_CellF9_bin53	1e-108	ko:K19689	1TP65@1239,24AR8@186801,3WANK@53433,COG2309@1,COG2309@2	Thermophilic metalloprotease (M29)	8.5e-106			WP_120168109.1;WP_050355496.1;HHD38344.1;MTI49616.1;PJA29875.1	7.70E-115;2.90E-114;3.80E-114;8.50E-114;3.60E-112	424.1;422.2;421.8;420.6;415.2	aminopeptidase [Thermohalobacter berrensis]_x0001_RKD32946.1 peptidase M29 [Thermohalobacter berrensis];aminopeptidase [Gottschalkia purinilytica]_x0001_KNF08127.1 peptidase M29 aminopeptidase II [Gottschalkia purinilytica];aminopeptidase [Candidatus Bathyarchaeota archaeon];aminopeptidase [Firmicutes bacterium];aminopeptidase [candidate division Zixibacteria bacterium CG 4 9 14 3 um filter 46 8]	peptidase	peptidase
_SF_SG8-5_bin11_NODE_3_length_261582_cov_39.982295_91	SG8-5_SF_bin11	NA	NA	NA	NA	8.5e-106			WP_120168109.1;WP_050355496.1;HHD38344.1;MTI49616.1;PJA29875.1	7.70E-115;2.90E-114;3.80E-114;8.50E-114;3.60E-112	424.1;422.2;421.8;420.6;415.2	aminopeptidase [Thermohalobacter berrensis]_x0001_RKD32946.1 peptidase M29 [Thermohalobacter berrensis];aminopeptidase [Gottschalkia purinilytica]_x0001_KNF08127.1 peptidase M29 aminopeptidase II [Gottschalkia purinilytica];aminopeptidase [Candidatus Bathyarchaeota archaeon];aminopeptidase [Firmicutes bacterium];aminopeptidase [candidate division Zixibacteria bacterium CG 4 9 14 3 um filter 46 8]	peptidase	peptidase
_SF_SG8-5_bin51_NODE_2_length_316666_cov_10.986323_162	SG8-5_SF_bin51	1.8e-89	ko:K01262,ko:K01271	2XTI9@28890,3F2JJ@33867,COG0006@1,arCOG01000@2157	Belongs to the peptidase M24B family	2.98e-104			TET89233.1;TLZ64722.1;OGS49076.1;TLZ55287.1;TLZ65937.1	2.60E-107;1.30E-101;1.70E-101;1.70E-101;2.40E-100	399.1;380.2;379.8;379.8;375.9	aminopeptidase P family protein [Methanomassiliicoccales archaeon];aminopeptidase P family protein [Euryarchaeota archaeon];hypothetical protein A3K68 06740 [Euryarchaeota archaeon RBG 16 68 13];aminopeptidase P family protein [Euryarchaeota archaeon];aminopeptidase P family protein [Euryarchaeota archaeon]	peptidase	peptidase
cellF9_SG8-5_bin.53.strict__NODE_10_length_41711_cov_5.204529_21	SG8-5_CellF9_bin53	6.9e-89	ko:K01262,ko:K01271	2XTI9@28890,3F2JJ@33867,COG0006@1,arCOG01000@2157	Belongs to the peptidase M24B family	1.9e-103			TET89233.1;TLZ55287.1;OGS49076.1;TLZ65937.1;TLZ64722.1	8.20E-109;1.50E-102;7.40E-102;8.20E-101;1.10E-100	404.1;383.3;380.9;377.5;377.1	aminopeptidase P family protein [Methanomassiliicoccales archaeon];aminopeptidase P family protein [Euryarchaeota archaeon];hypothetical protein A3K68 06740 [Euryarchaeota archaeon RBG 16 68 13];aminopeptidase P family protein [Euryarchaeota archaeon];aminopeptidase P family protein [Euryarchaeota archaeon]	peptidase	peptidase
_SF_SG8-5_bin11_NODE_8_length_69100_cov_37.100488_43	SG8-5_SF_bin11	NA	NA	NA	NA	1.9e-103			TET89233.1;TLZ55287.1;OGS49076.1;TLZ65937.1;TLZ64722.1	8.20E-109;1.50E-102;7.40E-102;8.20E-101;1.10E-100	404.1;383.3;380.9;377.5;377.1	aminopeptidase P family protein [Methanomassiliicoccales archaeon];aminopeptidase P family protein [Euryarchaeota archaeon];hypothetical protein A3K68 06740 [Euryarchaeota archaeon RBG 16 68 13];aminopeptidase P family protein [Euryarchaeota archaeon];aminopeptidase P family protein [Euryarchaeota archaeon]	peptidase	peptidase
_SG_225_bin22_bin22_Thermoplasmata_NODE_496_length_2087_cov_2.214428_2	Unculture Thermoplasmata_SG225_bin22	8.2e-138	ko:K19689	1TP65@1239,24AR8@186801,36E9B@31979,COG2309@1,COG2309@2	aminopeptidase	NA	NA	NA	MBV06906.1;MAE56952.1;PKK85481.1;MBV15237.1;PXF20162.1	5.20E-151;1.70E-146;1.70E-146;2.90E-146;1.10E-145	544.3;529.3;529.3;528.5;526.6	aminopeptidase [Euryarchaeota archaeon];aminopeptidase [Euryarchaeota archaeon];aminopeptidase [Thermoplasmata archaeon HGW-Thermoplasmata-1];aminopeptidase [Euryarchaeota archaeon];aminopeptidase [Euryarchaeota archaeon]	peptidase	peptidase
_SG_225_bin22_bin22_Thermoplasmata_NODE_99_length_5546_cov_2.135125_2	Unculture Thermoplasmata_SG225_bin22	1.2e-141		1NT1D@1224,2MIXW@213118,2WJ7P@28221,42MN0@68525,COG1362@1,COG1362@2	Aminopeptidase I zinc metalloprotease (M18)	NA	NA	NA	HGZ59195.1;OYT44117.1;PKK85356.1;RLF71216.1;HDD60728.1	1.90E-161;1.50E-158;8.00E-152;2.70E-147;1.70E-146	579.3;569.7;547.4;532.3;529.6	aminopeptidase [Euryarchaeota archaeon];aminopeptidase [Thermoplasmatales archaeon ex4484 6]_x0001_RLF69376.1 aminopeptidase [Thermoplasmata archaeon];aminopeptidase [Thermoplasmata archaeon HGW-Thermoplasmata-1];aminopeptidase [Thermoplasmata archaeon]_x0001_RLF71265.1 aminopeptidase [Thermoplasmata archaeon]_x0001_RLF74323.1 aminopeptidase [Thermoplasmata archaeon];aminopeptidase [Euryarchaeota…	peptidase	peptidase
_SG_225_Uncultured_Thermoplasmata_k141_847462_length_9381_cov_15.0429_1	Unculture Thermoplasmata_SG225_bin14	7e-145		378B1@32066,COG1362@1,COG1362@2	M18 family aminopeptidase	3.1e-89	IPR001948	Peptidase M18	OYT44117.1;HGZ59195.1;RLE58338.1;RJP60840.1;HGI33140.1	2.00E-163;2.00E-158;1.60E-147;6.00E-147;6.00E-147	585.9;569.3;533.1;531.2;531.2	aminopeptidase [Thermoplasmatales archaeon ex4484 6]_x0001_RLF69376.1 aminopeptidase [Thermoplasmata archaeon];aminopeptidase [Euryarchaeota archaeon];aminopeptidase [Thermoprotei archaeon];aminopeptidase [Deltaproteobacteria bacterium];aminopeptidase [Euryarchaeota archaeon]	peptidase	peptidase
_SG_225_bin22_bin22_Thermoplasmata_NODE_324_length_2861_cov_1.851293_2	Unculture Thermoplasmata_SG225_bin22	6e-85	ko:K01262,ko:K01271	2XTI9@28890,3F2JJ@33867,COG0006@1,arCOG01000@2157	Belongs to the peptidase M24B family	NA	NA	NA	HGH03557.1;TET89233.1;RLF95135.1;HHN81455.1;WP_019177893.1	1.10E-92;2.40E-92;5.30E-92;2.00E-91;4.50E-91	350.5;349.4;348.2;346.3;345.1	aminopeptidase P family protein [Methanomicrobia archaeon];aminopeptidase P family protein [Methanomassiliicoccales archaeon];aminopeptidase P family protein [Thermococci archaeon];aminopeptidase P family protein [Methanomicrobia archaeon];aminopeptidase P family protein [Methanomassiliicoccus luminyensis]	peptidase	peptidase
_Hel238_reassembled_bin91_contig-145_2571_9	Bathy-15_Hel238_bin91	9.5e-54	ko:K18829	COG0006@1,COG0006@2	proline dipeptidase activity	7.59e-35	IPR036005	Creatinase/aminopeptidase-like	TSA50426.1;HHL41139.1;TFH18393.1;TRO52319.1;TRO50541.1	2.40E-201;1.50E-158;3.30E-158;2.80E-157;1.60E-144	711.4;569.3;568.2;565.1;522.7	aminopeptidase P family protein [archaeon];aminopeptidase P family protein [Candidatus Bathyarchaeota archaeon];aminopeptidase P family protein [Candidatus Bathyarchaeota archaeon];aminopeptidase P family protein [Candidatus Bathyarchaeota archaeon];"aminopeptidase P family protein, partial [Candidatus Bathyarchaeota archaeon]"	peptidase	peptidase
_HMA_50-75cm_original_bin87_k141_2206953_length_10073_cov_123.4580_3	Bathy-15_HMA_bin87	1e-53	ko:K18829	COG0006@1,COG0006@2	proline dipeptidase activity	8.9e-35	IPR036005	Creatinase/aminopeptidase-like	TSA50426.1;HHL41139.1;TFH18393.1;TRO52319.1;TRO50541.1	1.70E-213;2.70E-163;1.00E-162;1.80E-162;1.70E-144	751.9;585.1;583.2;582.4;522.7	aminopeptidase P family protein [archaeon];aminopeptidase P family protein [Candidatus Bathyarchaeota archaeon];aminopeptidase P family protein [Candidatus Bathyarchaeota archaeon];aminopeptidase P family protein [Candidatus Bathyarchaeota archaeon];"aminopeptidase P family protein, partial [Candidatus Bathyarchaeota archaeon]"	peptidase	peptidase
_SF_100G_bin41_IBDAl_contig-145_22269_3	Bathy-15_SF_bin41	1e-53	ko:K18829	COG0006@1,COG0006@2	proline dipeptidase activity	9.4e-26	IPR000994	Peptidase M24	TSA50426.1;HHL41139.1;TFH18393.1;TRO52319.1;TRO50541.1	5.80E-214;3.60E-163;1.40E-162;2.30E-162;1.70E-144	753.4;584.7;582.8;582;522.7	aminopeptidase P family protein [archaeon];aminopeptidase P family protein [Candidatus Bathyarchaeota archaeon];aminopeptidase P family protein [Candidatus Bathyarchaeota archaeon];aminopeptidase P family protein [Candidatus Bathyarchaeota archaeon];"aminopeptidase P family protein, partial [Candidatus Bathyarchaeota archaeon]"	peptidase	peptidase
_HMA_50-75cm_original_bin87_k141_2206953_length_10073_cov_123.4580_2	Bathy-15_HMA_bin87	1.2e-67	ko:K18829	COG0006@1,COG0006@2	proline dipeptidase activity	7.7e-23	IPR000994	Peptidase M24	TSA50427.1;RLI01559.1;TRO52318.1;TRO51035.1;TRO50542.1	2.60E-214;6.80E-154;1.30E-152;2.90E-152;8.40E-152	754.6;553.9;549.7;548.5;547	aminopeptidase P family protein [archaeon];hypothetical protein DRO31 06205 [Candidatus Bathyarchaeota archaeon];aminopeptidase P family protein [Candidatus Bathyarchaeota archaeon];M24 family metallopeptidase [Candidatus Bathyarchaeota archaeon];M24 family metallopeptidase [Candidatus Bathyarchaeota archaeon]	peptidase	peptidase
_Hel238_reassembled_bin91_contig-145_2571_10	Bathy-15_Hel238_bin91	6.1e-67	ko:K18829	COG0006@1,COG0006@2	proline dipeptidase activity	4.19e-13	IPR029149	Creatinase/Aminopeptidase P/Spt16, N-terminal	TSA50427.1;RLI01559.1;TRO52318.1;TRO51035.1;TRO50542.1	1.30E-213;4.00E-154;1.30E-152;2.90E-152;8.40E-152	752.3;554.7;549.7;548.5;547	aminopeptidase P family protein [archaeon];hypothetical protein DRO31 06205 [Candidatus Bathyarchaeota archaeon];aminopeptidase P family protein [Candidatus Bathyarchaeota archaeon];M24 family metallopeptidase [Candidatus Bathyarchaeota archaeon];M24 family metallopeptidase [Candidatus Bathyarchaeota archaeon]	peptidase	peptidase
_SF_100G_bin41_IBDAl_contig-145_22269_4	Bathy-15_SF_bin41	6.1e-67	ko:K18829	COG0006@1,COG0006@2	proline dipeptidase activity	6e-23	IPR000994	Peptidase M24	TSA50427.1;RLI01559.1;TRO52318.1;TRO51035.1;TRO50542.1	1.30E-213;4.00E-154;1.30E-152;2.90E-152;8.40E-152	752.3;554.7;549.7;548.5;547	aminopeptidase P family protein [archaeon];hypothetical protein DRO31 06205 [Candidatus Bathyarchaeota archaeon];aminopeptidase P family protein [Candidatus Bathyarchaeota archaeon];M24 family metallopeptidase [Candidatus Bathyarchaeota archaeon];M24 family metallopeptidase [Candidatus Bathyarchaeota archaeon]	peptidase	peptidase
_Hel238_reassembled_bin100_NODE_237_length_2624_cov_71.119356_3	Bathy-15_Hel238_bin100	2.8e-72	ko:K01262,ko:K01271	COG0006@1,arCOG01000@2157	Belongs to the peptidase M24B family	1.1e-11	IPR000587	Creatinase, N-terminal	TET72616.1;TEU09876.1;MQY83452.1;MBQ04144.1;RLI08704.1	6.20E-184;5.10E-162;2.20E-144;4.70E-139;1.10E-132	653.7;580.9;522.3;504.6;483.4	aminopeptidase P family protein [Candidatus Bathyarchaeota archaeon];"aminopeptidase P family protein, partial [Candidatus Bathyarchaeota archaeon]";M24 family metallopeptidase [archaeon];hypothetical protein [Candidatus Bathyarchaeota archaeon];hypothetical protein DRO42 05850 [Candidatus Bathyarchaeota archaeon]	peptidase	peptidase
_SF_100G_bin41_IBDAl_contig-145_38480_6	Bathy-15_SF_bin41	2e-56		COG0006@1,arCOG01000@2157	Belongs to the peptidase M24B family	4.19e-53	IPR036005	Creatinase/aminopeptidase-like	HHL41296.1;RLI02367.1;TRO54665.1;TFH18796.1;MQY83144.1	3.00E-103;2.10E-101;1.10E-100;2.90E-98;1.90E-86	384.8;378.6;376.3;368.2;328.9	aminopeptidase P family protein [Candidatus Bathyarchaeota archaeon];aminopeptidase P family protein [Candidatus Bathyarchaeota archaeon];aminopeptidase P family protein [Candidatus Bathyarchaeota archaeon];aminopeptidase P family protein [Candidatus Bathyarchaeota archaeon];M24 family metallopeptidase [archaeon]	peptidase	peptidase
_SF_100G_bin41_IBDAl_contig-145_8709_18	Bathy-15_SF_bin41	3e-21		COG0006@1,arCOG01000@2157	Belongs to the peptidase M24B family	3.9e-14	IPR000587	Creatinase, N-terminal	TRO54665.1;TFH18796.1;HHL41296.1;TRO46555.1;MQY83144.1	4.70E-54;3.30E-47;4.00E-45;1.40E-42;1.30E-38	220.7;198;191;182.6;169.5	aminopeptidase P family protein [Candidatus Bathyarchaeota archaeon];aminopeptidase P family protein [Candidatus Bathyarchaeota archaeon];aminopeptidase P family protein [Candidatus Bathyarchaeota archaeon];aminopeptidase P family protein [Candidatus Bathyarchaeota archaeon];M24 family metallopeptidase [archaeon]	peptidase	peptidase
_Hel238_reassembled_bin91_contig-145_25532_6	Bathy-15_Hel238_bin91	2.7e-21	ko:K01262,ko:K01271	1TQ44@1239,247SG@186801,42F13@68295,COG0006@1,COG0006@2	PFAM peptidase M24	1.28e-42	IPR036005	Creatinase/aminopeptidase-like	HHL41831.1;TFH16459.1;TRO48801.1;RLI09993.1;TET71100.1	1.00E-159;2.70E-157;5.60E-126;8.90E-116;2.70E-112	573.2;565.1;461.1;427.2;415.6	aminopeptidase P family protein [Candidatus Bathyarchaeota archaeon];aminopeptidase P family protein [Candidatus Bathyarchaeota archaeon];aminopeptidase P family protein [Candidatus Bathyarchaeota archaeon];hypothetical protein DRO42 02665 [Candidatus Bathyarchaeota archaeon];aminopeptidase P family protein [Candidatus Bathyarchaeota archaeon]	peptidase	peptidase
_HMA_50-75cm_original_bin87_k141_1352591_length_5045_cov_105.6203_4	Bathy-15_HMA_bin87	2.7e-21	ko:K01262,ko:K01271	1TQ44@1239,247SG@186801,42F13@68295,COG0006@1,COG0006@2	PFAM peptidase M24	1.28e-42	IPR036005	Creatinase/aminopeptidase-like	HHL41831.1;TFH16459.1;TRO48801.1;RLI09993.1;TET71100.1	7.70E-160;3.60E-157;7.30E-126;1.20E-115;2.10E-112	573.5;564.7;460.7;426.8;416	aminopeptidase P family protein [Candidatus Bathyarchaeota archaeon];aminopeptidase P family protein [Candidatus Bathyarchaeota archaeon];aminopeptidase P family protein [Candidatus Bathyarchaeota archaeon];hypothetical protein DRO42 02665 [Candidatus Bathyarchaeota archaeon];aminopeptidase P family protein [Candidatus Bathyarchaeota archaeon]	peptidase	peptidase
_Hel238_reassembled_bin100_NODE_121_length_4606_cov_108.052550_4	Bathy-15_Hel238_bin100	1.4e-113		2XRVY@28889,COG0006@1,arCOG01000@2157	Creatinase/Prolidase N-terminal domain	2.3e-15	IPR000587	Creatinase, N-terminal	TET72813.1;TEU09976.1;MBQ03495.1;RLI09486.1;RLI05339.1	5.20E-207;6.80E-207;3.60E-184;1.20E-182;7.30E-161	730.3;729.9;654.4;649.4;577	aminopeptidase P family protein [Candidatus Bathyarchaeota archaeon];aminopeptidase P family protein [Candidatus Bathyarchaeota archaeon];peptidase M24 [Candidatus Bathyarchaeota archaeon];aminopeptidase P family protein [Candidatus Bathyarchaeota archaeon];aminopeptidase P family protein [Candidatus Bathyarchaeota archaeon]	peptidase	peptidase
_cellF9_bin64_NODE_2650_length_16961_cov_17.718843_6	Bathy-15_CellF9_bin64	1.4e-113		2XRVY@28889,COG0006@1,arCOG01000@2157	Creatinase/Prolidase N-terminal domain	6.45e-21	IPR029149	Creatinase/Aminopeptidase P/Spt16, N-terminal	TET72813.1;TEU09976.1;MBQ03495.1;RLI09486.1;RLI05339.1	5.20E-207;6.80E-207;3.60E-184;1.20E-182;7.30E-161	730.3;729.9;654.4;649.4;577	aminopeptidase P family protein [Candidatus Bathyarchaeota archaeon];aminopeptidase P family protein [Candidatus Bathyarchaeota archaeon];peptidase M24 [Candidatus Bathyarchaeota archaeon];aminopeptidase P family protein [Candidatus Bathyarchaeota archaeon];aminopeptidase P family protein [Candidatus Bathyarchaeota archaeon]	peptidase	peptidase
_Hel238_reassembled_bin100_NODE_216_length_2899_cov_60.443697_5	Bathy-15_Hel238_bin100	1.4e-11	ko:K01262,ko:K01271,ko:K08326	1MUZS@1224,1RYKI@1236,2Q7JR@267889,COG0006@1,COG0006@2	Creatinase/Prolidase N-terminal domain	4e-14	IPR000994	Peptidase M24	TEU09746.1;RLE54833.1;HDO20791.1;WP_019026967.1;MBQ03239.1	6.60E-17;9.20E-11;9.20E-11;1.60E-10;1.60E-10	95.9;75.5;75.5;74.7;74.7	aminopeptidase P family protein [Candidatus Bathyarchaeota archaeon];aminopeptidase P family protein [Candidatus Verstraetearchaeota archaeon];aminopeptidase P family protein [Candidatus Bathyarchaeota archaeon];aminopeptidase P family protein [Colwellia piezophila];peptidase [Candidatus Bathyarchaeota archaeon]	peptidase	peptidase
_cellF9_bin64_NODE_125047_length_1786_cov_36.603978_3	Bathy-15_CellF9_bin64	6.1e-51	ko:K01262,ko:K01271	COG0006@1,arCOG01000@2157	Belongs to the peptidase M24B family	2e-27	IPR000994	Peptidase M24	TET72616.1;MBQ04144.1;MQY83452.1;TEU09876.1;TFH06236.1	6.30E-83;9.10E-66;2.30E-64;4.40E-60;9.20E-58	317;260;255.4;241.1;233.4	aminopeptidase P family protein [Candidatus Bathyarchaeota archaeon];hypothetical protein [Candidatus Bathyarchaeota archaeon];M24 family metallopeptidase [archaeon];"aminopeptidase P family protein, partial [Candidatus Bathyarchaeota archaeon]";"aminopeptidase P family protein, partial [Spirochaetales bacterium]"	peptidase	peptidase
_SF_100G_bin41_IBDAl_contig-145_128422_2	Bathy-15_SF_bin41	4.5e-57		1MVJK@1224,2TVVP@28211,3JSAA@41294,COG0006@1,COG0006@2	Creatinase/Prolidase N-terminal domain	3.14e-08	IPR029149	Creatinase/Aminopeptidase P/Spt16, N-terminal	TET70615.1;KON31491.1;WP_103168158.1;WP_128442151.1;TKW65125.1	6.40E-139;2.40E-117;8.60E-67;7.80E-60;3.30E-58	504.2;432.6;264.6;241.5;236.1	aminopeptidase P family protein [Candidatus Bathyarchaeota archaeon];hypothetical protein AC482 00705 [miscellaneous Crenarchaeota group-15 archaeon DG-45];aminopeptidase P family protein [bacterium YEK0313]_x0001_CEJ11725.1 putative peptidase [bacterium YEK0313];aminopeptidase P family protein [Rhizobium sp. 24NR]_x0001_RWX81881.1 aminopeptidase P family protein [Rhizobium sp. 24NR];aminopeptida…	peptidase	peptidase
_SF_100G_bin41_IBDAl_contig-145_85342_3	Bathy-15_SF_bin41	1.6e-37		1K4X4@119060,1MWUT@1224,2VWHW@28216,COG0006@1,COG0006@2	ectoine utilization protein EutD	4.49e-32			TET70615.1;KON31491.1;WP_103168158.1;PYM42259.1;PYN65531.1	3.00E-74;1.20E-62;2.10E-43;1.90E-41;2.50E-41	288.5;250;186;179.5;179.1	aminopeptidase P family protein [Candidatus Bathyarchaeota archaeon];hypothetical protein AC482 00705 [miscellaneous Crenarchaeota group-15 archaeon DG-45];aminopeptidase P family protein [bacterium YEK0313]_x0001_CEJ11725.1 putative peptidase [bacterium YEK0313];peptidase M24 [Candidatus Rokubacteria bacterium];peptidase M24 [Candidatus Rokubacteria bacterium]	peptidase	peptidase
_cellF9_bin64_NODE_1368_length_24973_cov_24.176487_25	Bathy-15_CellF9_bin64	4.3e-52		1K4X4@119060,1MWUT@1224,2VWHW@28216,COG0006@1,COG0006@2	ectoine utilization protein EutD	2.2e-36	IPR000994	Peptidase M24	TEU12740.1;RLI09815.1;KON30157.1;OGD57507.1;RLI18887.1	5.90E-198;5.30E-146;6.50E-136;1.20E-102;2.90E-88	700.3;527.7;494.2;383.6;335.9	aminopeptidase P family protein [Candidatus Bathyarchaeota archaeon];hypothetical protein DRO42 03255 [Candidatus Bathyarchaeota archaeon];hypothetical protein AC482 04530 [miscellaneous Crenarchaeota group-15 archaeon DG-45];hypothetical protein A3K78 06145 [Candidatus Bathyarchaeota archaeon RBG 13 52 12];hypothetical protein DRO49 01685 [Candidatus Bathyarchaeota archaeon]	peptidase	peptidase
_Hel238_reassembled_bin100_NODE_216_length_2899_cov_60.443697_4	Bathy-15_Hel238_bin100	3.8e-20	ko:K01271	1MUZS@1224,2TRQ5@28211,COG0006@1,COG0006@2	Belongs to the peptidase M24B family	1.44e-12	IPR036005	Creatinase/aminopeptidase-like	TEU09746.1;MBQ03239.1;RLI08133.1;OGD61537.1;RLI33022.1	1.30E-87;2.50E-75;4.80E-66;1.30E-58;1.20E-53	332.8;292;261.2;236.5;219.9	aminopeptidase P family protein [Candidatus Bathyarchaeota archaeon];peptidase [Candidatus Bathyarchaeota archaeon];"aminopeptidase P family protein, partial [Candidatus Bathyarchaeota archaeon]";hypothetical protein A3K78 11315 [Candidatus Bathyarchaeota archaeon RBG 13 52 12];aminopeptidase P family protein [Candidatus Bathyarchaeota archaeon]	peptidase	peptidase
_cellF9_bin64_NODE_117084_length_1852_cov_29.819710_2	Bathy-15_CellF9_bin64	4.6e-72	ko:K01262,ko:K01271	23TKY@183963,2XTI9@28890,COG0006@1,arCOG01000@2157	Belongs to the peptidase M24B family	1.7e-77	IPR036005	Creatinase/aminopeptidase-like	TEU09746.1;MBQ03239.1;OGD61537.1;RLI33022.1;RJS89031.1	3.80E-194;1.40E-156;6.40E-133;1.70E-125;4.90E-125	687.6;562.8;484.2;459.5;458	aminopeptidase P family protein [Candidatus Bathyarchaeota archaeon];peptidase [Candidatus Bathyarchaeota archaeon];hypothetical protein A3K78 11315 [Candidatus Bathyarchaeota archaeon RBG 13 52 12];aminopeptidase P family protein [Candidatus Bathyarchaeota archaeon];aminopeptidase P family protein [Candidatus Bathyarchaeota archaeon]	peptidase	peptidase
_cellF9_bin64_NODE_38493_length_3439_cov_25.121981_1	Bathy-15_CellF9_bin64	1.1e-18	ko:K01262,ko:K01271	COG0006@1,arCOG01000@2157	Belongs to the peptidase M24B family	2.96e-15	IPR029149	Creatinase/Aminopeptidase P/Spt16, N-terminal	TEU09876.1;TET72616.1;MQY83452.1;RLI08704.1;MBQ04144.1	5.50E-106;8.20E-102;2.20E-78;4.20E-74;9.70E-71	394;380.2;302.4;288.1;276.9	aminopeptidase P family protein, partial [Candidatus Bathyarchaeota archaeon];aminopeptidase P family protein [Candidatus Bathyarchaeota archaeon];M24 family metallopeptidase [archaeon];hypothetical protein DRO42 05850 [Candidatus Bathyarchaeota archaeon];hypothetical protein [Candidatus Bathyarchaeota archaeon]	peptidase	peptidase
_Hel238_reassembled_bin91_contig-145_10312_5	Bathy-15_Hel238_bin91	4.2e-112		1UQH1@1239,249E7@186801,COG2309@1,COG2309@2	Psort location Cytoplasmic, score 8.87	9.55e-29			RJS90293.1;TET71243.1;TRO48540.1;KYH38593.1;HGI27732.1	6.90E-150;3.30E-144;4.30E-144;2.30E-129;1.30E-127	540.4;521.5;521.2;472.2;466.5	aminopeptidase [Candidatus Bathyarchaeota archaeon];"aminopeptidase, partial [Candidatus Bathyarchaeota archaeon]";aminopeptidase [Candidatus Bathyarchaeota archaeon];hypothetical protein AYL28 003170 [Candidatus Bathyarchaeota archaeon B23];aminopeptidase [Nitrososphaeria archaeon]	peptidase	peptidase
_SF_100G_bin41_IBDAl_contig-145_2012_9	Bathy-15_SF_bin41	1.6e-111		1UQH1@1239,249E7@186801,COG2309@1,COG2309@2	Psort location Cytoplasmic, score 8.87	1.44e-28			RJS90293.1;TET71243.1;TRO48540.1;KYH38593.1;HGI27732.1	9.00E-150;1.30E-143;1.60E-143;8.70E-129;4.30E-128	540;519.6;519.2;470.3;468	aminopeptidase [Candidatus Bathyarchaeota archaeon];"aminopeptidase, partial [Candidatus Bathyarchaeota archaeon]";aminopeptidase [Candidatus Bathyarchaeota archaeon];hypothetical protein AYL28 003170 [Candidatus Bathyarchaeota archaeon B23];aminopeptidase [Nitrososphaeria archaeon]	peptidase	peptidase
_SG_225_Uncultured_Thermoplasmata_k141_1501138_length_57086_cov_18.9888_7	Unculture Thermoplasmata_SG225_bin14	1.5e-49	ko:K17734	2GK3D@201174,COG1404@1,COG1404@2	Belongs to the peptidase S8 family	8.3e-42	IPR000209	Peptidase S8/S53 domain	HDD60203.1;RLF72566.1;RLF68499.1;HGZ57321.1;OYT44910.1	5.20E-175;6.80E-175;1.20E-174;6.60E-162;3.70E-157	625.2;624.8;624;581.6;565.8	hypothetical protein [Euryarchaeota archaeon];hypothetical protein DRN55 06040 [Thermoplasmata archaeon];hypothetical protein DRN35 06715 [Thermoplasmata archaeon];hypothetical protein [Euryarchaeota archaeon];hypothetical protein B6U90 04385 [Thermoplasmatales archaeon ex4484 6]_x0001_RLF69279.1 hypothetical protein DRN57 01360 [Thermoplasmata archaeon]	peptidase	peptidase
_SG_225_Uncultured_Thermoplasmata_k141_2795279_length_14787_cov_14.9833_2	Unculture Thermoplasmata_SG225_bin14	2.5e-43	ko:K17734	COG1404@1,COG1404@2	Belongs to the peptidase S8 family	1.6e-41	IPR000209	Peptidase S8/S53 domain	RLF75838.1;RLF72364.1;RLF55001.1;OYT46843.1;HHD15080.1	9.80E-152;1.70E-151;8.30E-151;4.10E-150;2.50E-147	547.7;547;544.7;542.3;533.1	hypothetical protein DRN42 02140 [Thermoplasmata archaeon]_x0001_HDD59943.1 hypothetical protein [Euryarchaeota archaeon];hypothetical protein DRN40 00340 [Thermoplasmata archaeon];hypothetical protein DRN28 04235 [Thermoplasmata archaeon]_x0001_RLF72497.1 hypothetical protein DRN35 00620 [Thermoplasmata archaeon]_x0001_RLF74275.1 hypothetical protein DRN55 00705 [Thermoplasmata archaeon];hypothe…	peptidase	peptidase
_SG_225_Uncultured_Thermoplasmata_k141_499491_length_38629_cov_15.9982_14	Unculture Thermoplasmata_SG225_bin14	6e-53	ko:K17734	COG1404@1,COG1404@2	Belongs to the peptidase S8 family	1.5e-40	IPR000209	Peptidase S8/S53 domain	RLF72566.1;RLF68499.1;HDD60203.1;OYT44910.1;HGZ57321.1	1.60E-213;1.60E-213;1.60E-213;1.20E-176;4.80E-162	753.1;753.1;753.1;630.6;582	hypothetical protein DRN55 06040 [Thermoplasmata archaeon];hypothetical protein DRN35 06715 [Thermoplasmata archaeon];hypothetical protein [Euryarchaeota archaeon];hypothetical protein B6U90 04385 [Thermoplasmatales archaeon ex4484 6]_x0001_RLF69279.1 hypothetical protein DRN57 01360 [Thermoplasmata archaeon];hypothetical protein [Euryarchaeota archaeon]	peptidase	peptidase
_SG_225_Uncultured_Thermoplasmata_k141_1082005_length_33898_cov_16.7491_4	Unculture Thermoplasmata_SG225_bin14	1.5e-08	ko:K08651	2NPDC@2323,COG1404@1,COG1404@2,COG3637@1,COG3637@2	Peptidase S8	NA	NA	NA	RLF69306.1;RLF71082.1;RLF70890.1;RLF53189.1;HDD60500.1	5.80E-27;2.70E-24;2.70E-24;2.70E-24;3.00E-23	134;125.2;125.2;125.2;121.7	hypothetical protein DRN57 01085 [Thermoplasmata archaeon];"hypothetical protein DRN40 03245, partial [Thermoplasmata archaeon]";hypothetical protein DRN55 08005 [Thermoplasmata archaeon];"hypothetical protein DRN28 07170, partial [Thermoplasmata archaeon]";hypothetical protein [Euryarchaeota archaeon]	peptidase	peptidase
_SG_225_Uncultured_Thermoplasmata_k141_1743613_length_88646_cov_16.9861_58	Unculture Thermoplasmata_SG225_bin14	5.4e-141	ko:K14647	2XTFS@28890,COG1404@1,COG3420@1,arCOG00702@2157,arCOG02519@2157,arCOG02538@1,arCOG02538@2157	Peptidase S8 S53, subtilisin kexin sedolisin	8.79e-24	IPR008979	Galactose-binding-like domain superfamily	SET12444.1;WP_097297233.1;TKY91573.1;WP_052721361.1;WP_023846152.1	1.30E-156;4.90E-153;1.30E-150;1.10E-149;2.40E-147	565.5;553.5;545.4;542.3;534.6	Subtilase family protein, partial [Methanococcoides vulcani];S8 family serine peptidase [Candidatus Methanoperedens sp. BLZ2]_x0001_KAB2947161.1 S8 family serine peptidase [Candidatus Methanoperedens sp.];"hypothetical protein C5S46 05115, partial [ANME-2 cluster archaeon]";PGF-pre-PGF domain-containing protein [Methanococcoides methylutens]_x0001_AKB85330.1 hypothetical protein MCMEM 1277 [Metha…	peptidase	peptidase
_SG_225_Uncultured_Thermoplasmata_k141_2352337_length_33853_cov_16.0327_29	Unculture Thermoplasmata_SG225_bin14	1.3e-43	ko:K03832,ko:K13735,ko:K20276,ko:K21449	1G3AC@1117,1HE4V@1150,COG0810@1,COG0810@2,COG1404@1,COG1404@2,COG2931@1,COG2931@2	PFAM Peptidase C11, clostripain	5.5e-45	IPR005077	Peptidase C11, clostripain	HAJ32072.1;OQY39001.1;HER25241.1;HBY56759.1;HGZ58011.1	8.80E-56;1.50E-55;2.60E-55;7.50E-55;3.70E-54	229.9;229.2;228.4;226.9;224.6	hypothetical protein [Candidatus Atribacteria bacterium];hypothetical protein B6228 03700 [Candidatus Atribacteria bacterium 4572 76];hypothetical protein [Candidatus Atribacteria bacterium];hypothetical protein [Candidatus Atribacteria bacterium];hypothetical protein [Euryarchaeota archaeon]	peptidase	peptidase
_SG_225_Uncultured_Thermoplasmata_k141_1237120_length_28663_cov_17.7802_1	Unculture Thermoplasmata_SG225_bin14	2.6e-42	ko:K17734	24359@183968,2XTGN@28890,COG1404@1,arCOG00702@2157	Serine protease with a broad substrate specificity	1.4e-44	IPR000209	Peptidase S8/S53 domain	RJS71649.1;TXT57892.1;RLG23634.1;RLG30314.1;RJS68419.1	7.50E-56;1.30E-55;2.40E-54;1.60E-53;2.20E-52	229.2;228.4;224.2;221.5;217.6	hypothetical protein CW696 04230, partial [ANME-2 cluster archaeon];putative Subtilisin-like serine protease [Candidatus Thorarchaeota archaeon];"hypothetical protein DRN77 04115, partial [Methanosarcinales archaeon]";"hypothetical protein DRO03 04780, partial [Methanosarcinales archaeon]";hypothetical protein CW696 08665 [ANME-2 cluster archaeon]	peptidase	peptidase
_SG_225_Uncultured_Thermoplasmata_k141_1395695_length_28200_cov_17.9861_20	Unculture Thermoplasmata_SG225_bin14	6.9e-53	ko:K17734	1TQRU@1239,249H1@186801,42FS7@68295,COG1404@1,COG1404@2	Serine protease with a broad substrate specificity	5.6e-49	IPR000209	Peptidase S8/S53 domain	OYT44998.1;RLF66637.1;HHD15694.1;PIV69850.1;RLF49831.1	1.40E-104;1.40E-104;1.80E-104;1.40E-96;6.90E-80	391.3;391.3;391;364.8;309.3	hypothetical protein B6U90 04275 [Thermoplasmatales archaeon ex4484 6];hypothetical protein DRN57 06690 [Thermoplasmata archaeon];hypothetical protein [Euryarchaeota archaeon];"hypothetical protein COS08 03305, partial [Euryarchaeota archaeon CG01 land 8 20 14 3 00 38 12]";hypothetical protein DRN20 01040 [Thermoplasmata archaeon]	peptidase	peptidase
_SG_225_bin22_bin22_Thermoplasmata_NODE_169_length_4184_cov_1.784758_3	Unculture Thermoplasmata_SG225_bin22	8.5e-47	ko:K13275	1TQRU@1239,249H1@186801,COG1404@1,COG1404@2	Belongs to the peptidase S8 family	NA	NA	NA	HGO11669.1;TET20675.1;NHJ31516.1;HGL37435.1;HGO12334.1	1.50E-107;2.00E-107;3.30E-102;1.50E-99;2.00E-99	400.2;399.8;382.5;373.6;373.2	hypothetical protein [Candidatus Bathyarchaeota archaeon]_x0001_HGQ38525.1 hypothetical protein [Candidatus Bathyarchaeota archaeon];hypothetical protein E3J74 01780 [Candidatus Bathyarchaeota archaeon];S8 family serine peptidase [Asgard group archaeon];hypothetical protein [Candidatus Bathyarchaeota archaeon];hypothetical protein [Candidatus Bathyarchaeota archaeon]	peptidase	peptidase
_SG_225_bin22_bin22_Thermoplasmata_NODE_583_length_1796_cov_1.579407_1	Unculture Thermoplasmata_SG225_bin22	1.2e-13	ko:K09955,ko:K13276	1TPUY@1239,26QNY@186822,4HBDE@91061,COG1404@1,COG1404@2,COG3291@1,COG3291@2,COG4412@1,COG4412@2	CarboxypepD_reg-like domain	NA	NA	NA	HGZ58631.1;RJS86236.1;WP_036642674.1;ETT33803.1;WP_152825786.1	2.30E-23;1.70E-15;9.60E-14;9.60E-14;9.60E-14	120.9;94.7;89;89;89	DUF4129 domain-containing protein [Euryarchaeota archaeon];hypothetical protein CW713 00515 [Methanophagales archaeon];MULTISPECIES: S8 family serine peptidase [Paenibacillus]_x0001_ANA82485.1 serine protease [Paenibacillus glucanolyticus]_x0001_AVV58773.1 PKD domain-containing protein [Paenibacillus glucanolyticus]_x0001_OMF80132.1 serine protease [Paenibacillus glucanolyticus];subtilisin-like s…	peptidase	peptidase
_SG_225_bin22_bin22_Thermoplasmata_NODE_338_length_2759_cov_1.639075_2	Unculture Thermoplasmata_SG225_bin22	1.2e-73	ko:K01990,ko:K19340	2IZF2@203682,COG1131@1,COG1131@2	ABC transporter	NA	NA	NA	TFG68799.1;OGS55657.1;OGS42218.1;OPY33165.1;TFG56589.1	2.70E-105;4.00E-104;2.60E-103;8.50E-99;1.90E-98	392.1;388.3;385.6;370.5;369.4	ABC transporter ATP-binding protein [Methanomassiliicoccus sp.];hypothetical protein A3K60 07390 [Euryarchaeota archaeon RBG 19FT COMBO 56 21];hypothetical protein A3K67 02450 [Euryarchaeota archaeon RBG 16 62 10];putative branched-chain amino acid transport ATP-binding protein LivG [Methanomassiliicoccales archaeon PtaU1.Bin124];ABC transporter ATP-binding protein [Methanomassiliicoccus sp.]	branched-chain amino acid ABC transporter	ABC transporter
_SG_225_bin22_bin22_Thermoplasmata_NODE_480_length_2133_cov_0.871109_5	Unculture Thermoplasmata_SG225_bin22	NA	NA	NA	NA	NA	NA	NA	TRO53918.1;RLI10182.1;KYH38238.1;RLI06180.1;RJS87151.1	4.40E-25;7.70E-22;1.10E-20;1.50E-20;1.50E-20	124;113.2;109.4;109;109	branched-chain amino acid ABC transporter permease [Candidatus Bathyarchaeota archaeon];hypothetical protein DRO42 02135 [Candidatus Bathyarchaeota archaeon];"ABC-type branched-chain amino acid transport system, permease component [Candidatus Bathyarchaeota archaeon B23]";hypothetical protein DRO24 05265 [Candidatus Bathyarchaeota archaeon];branched-chain amino acid ABC transporter permease [Cand…	branched-chain amino acid ABC transporter	ABC transporter
_SG_225_bin22_bin22_Thermoplasmata_NODE_264_length_3237_cov_2.630063_3	Unculture Thermoplasmata_SG225_bin22	1.6e-27		2FN5W@200643,4NEIY@976,COG1297@1,COG1297@2	oligopeptide transporter, OPT family	NA	NA	NA	HGZ58496.1;HGZ59497.1;RLF47595.1;PIV69714.1;RLF49932.1	5.10E-202;7.40E-177;1.50E-169;1.30E-165;8.40E-165	714.5;630.9;606.7;593.6;590.9	hypothetical protein [Euryarchaeota archaeon];hypothetical protein [Euryarchaeota archaeon];hypothetical protein DRN20 05760 [Thermoplasmata archaeon];hypothetical protein COS08 04030 [Euryarchaeota archaeon CG01 land 8 20 14 3 00 38 12];hypothetical protein DRN20 00670 [Thermoplasmata archaeon]	peptide and amino acid transporter	ABC transporter
_SG_225_bin22_bin22_Thermoplasmata_NODE_417_length_2401_cov_1.369621_1	Unculture Thermoplasmata_SG225_bin22	6.1e-55	ko:K03305	COG3104@1,COG3104@2	oligopeptide transport	NA	NA	NA	RLF70391.1;HDD60644.1;RLF56345.1;RLF70982.1;OYT46775.1	3.40E-96;4.40E-96;1.30E-95;1.30E-95;1.20E-93	362.8;362.5;360.9;360.9;354.4	hypothetical protein DRN35 04340 [Thermoplasmata archaeon]_x0001_RLF73904.1 hypothetical protein DRN55 01935 [Thermoplasmata archaeon];MFS transporter [Euryarchaeota archaeon];hypothetical protein DRN28 00710 [Thermoplasmata archaeon];hypothetical protein DRN40 03460 [Thermoplasmata archaeon];hypothetical protein B6U90 00150 [Thermoplasmatales archaeon ex4484 6]	peptide and amino acid transporter	ABC transporter
_SG_225_bin22_bin22_Thermoplasmata_NODE_446_length_2247_cov_2.665438_1	Unculture Thermoplasmata_SG225_bin22	1.9e-91	ko:K02032,ko:K10823	2Y5BH@28890,3F31T@33867,COG4608@1,arCOG00184@2157	TIGRFAM oligopeptide dipeptide ABC transporter	NA	NA	NA	OYT63636.1;RLF70410.1;RLF72341.1;WP_008086082.1;WP_008081944.1	5.10E-95;5.10E-95;5.10E-95;1.00E-90;2.20E-90	357.8;357.8;357.8;343.6;342.4	oligopeptide ABC transporter ATP-binding protein [Candidatus Bathyarchaeota archaeon ex4484 205];oligopeptide ABC transporter ATP-binding protein [Thermoplasmata archaeon]_x0001_RLF71179.1 oligopeptide ABC transporter ATP-binding protein [Thermoplasmata archaeon]_x0001_RLF74748.1 oligopeptide ABC transporter ATP-binding protein [Thermoplasmata archaeon]_x0001_HDD59978.1 ABC transporter ATP-bindin…	peptide and amino acid transporter	ABC transporter
_SG_225_bin22_bin22_Thermoplasmata_NODE_309_length_2979_cov_2.407994_2	Unculture Thermoplasmata_SG225_bin22	2.9e-104		243GY@183968,2XVCD@28890,COG1297@1,arCOG04807@2157	OPT oligopeptide transporter protein	NA	NA	NA	OIR23654.1;MBJ23113.1;OIR21236.1;MAU99597.1;OIR20533.1	7.60E-116;1.30E-112;1.90E-111;1.90E-111;3.30E-111	428.3;417.5;413.7;413.7;412.9	oligopeptide transporter, OPT family [Marine Group III euryarchaeote CG-Epi3];"oligopeptide transporter, OPT family [Euryarchaeota archaeon]";"oligopeptide transporter, OPT family [Marine Group III euryarchaeote CG-Epi1]";"oligopeptide transporter, OPT family [Euryarchaeota archaeon]";"oligopeptide transporter, OPT family [Marine Group III euryarchaeote CG-Epi4]"	peptide and amino acid transporter	ABC transporter
_SG_225_Uncultured_Thermoplasmata_k141_2628393_length_67733_cov_18.2586_20	Unculture Thermoplasmata_SG225_bin14	1.1e-21		1TQJP@1239,22GHD@1570339,247JY@186801,COG1297@1,COG1297@2	OPT oligopeptide transporter protein	2.2e-31	IPR004813	Oligopeptide transporter, OPT superfamily	OYT44567.1;RLF56114.1;OYT50259.1;RLF75941.1;HGZ59497.1	7.60E-207;6.60E-203;2.50E-202;2.50E-202;1.00E-195	730.7;717.6;715.7;715.7;693.7	hypothetical protein B6U90 05080 [Thermoplasmatales archaeon ex4484 6]_x0001_RLF68919.1 hypothetical protein DRN57 02550 [Thermoplasmata archaeon];hypothetical protein DRN28 01460 [Thermoplasmata archaeon]_x0001_RLF71137.1 hypothetical protein DRN35 02970 [Thermoplasmata archaeon]_x0001_RLF73878.1 hypothetical protein DRN55 02035 [Thermoplasmata archaeon]_x0001_HDD59411.1 hypothetical protein [Eu…	peptide and amino acid transporter	ABC transporter
_SG_225_Uncultured_Thermoplasmata_k141_1735171_length_8381_cov_19.0030_3	Unculture Thermoplasmata_SG225_bin14	3.4e-59	ko:K03305	COG3104@1,COG3104@2	oligopeptide transport	7.8e-36	IPR011701	Major facilitator superfamily	RLF70391.1;HDD60644.1;RLF56345.1;RLF70982.1;OYT46775.1	2.00E-102;2.60E-102;5.70E-102;5.70E-102;2.10E-96	383.6;383.3;382.1;382.1;363.6	hypothetical protein DRN35 04340 [Thermoplasmata archaeon]_x0001_RLF73904.1 hypothetical protein DRN55 01935 [Thermoplasmata archaeon];MFS transporter [Euryarchaeota archaeon];hypothetical protein DRN28 00710 [Thermoplasmata archaeon];hypothetical protein DRN40 03460 [Thermoplasmata archaeon];hypothetical protein B6U90 00150 [Thermoplasmatales archaeon ex4484 6]	peptide and amino acid transporter	ABC transporter
_SG_225_Uncultured_Thermoplasmata_k141_1113630_length_20610_cov_24.4117_6	Unculture Thermoplasmata_SG225_bin14	5.8e-23		1TQJP@1239,247JY@186801,2PS4R@265975,COG1297@1,COG1297@2	OPT oligopeptide transporter protein	2.9e-31	IPR004813	Oligopeptide transporter, OPT superfamily	RLF71678.1;RLF71324.1;HDD60170.1;RLF72907.1;RLF53989.1	1.70E-214;1.70E-214;2.20E-214;4.80E-214;1.10E-207	756.1;756.1;755.7;754.6;733.4	hypothetical protein DRN40 01975 [Thermoplasmata archaeon];hypothetical protein DRN35 02635 [Thermoplasmata archaeon];hypothetical protein [Euryarchaeota archaeon];hypothetical protein DRN42 06060 [Thermoplasmata archaeon];"hypothetical protein DRN28 06150, partial [Thermoplasmata archaeon]"	peptide and amino acid transporter	ABC transporter
_SG_225_Uncultured_Thermoplasmata_k141_1270076_length_36752_cov_23.5694_7	Unculture Thermoplasmata_SG225_bin14	5.8e-35	ko:K03305	COG3104@1,COG3104@2	oligopeptide transport	1.24e-43	IPR036259	MFS transporter superfamily	RLF66312.1;OYT43570.1;RLF72395.1;RLF71035.1;RLF56230.1	6.30E-133;3.70E-109;1.40E-87;2.40E-87;3.10E-87	485;406;334.3;333.6;333.2	hypothetical protein DRN57 07360 [Thermoplasmata archaeon]_x0001_HHD15443.1 MFS transporter [Euryarchaeota archaeon];"hypothetical protein B6U90 06810, partial [Thermoplasmatales archaeon ex4484 6]";hypothetical protein DRN55 06270 [Thermoplasmata archaeon]_x0001_HDD60746.1 MFS transporter [Euryarchaeota archaeon];hypothetical protein DRN35 03185 [Thermoplasmata archaeon];hypothetical protein DRN…	peptide and amino acid transporter	ABC transporter
_SG_225_Uncultured_Thermoplasmata_k141_863648_length_66825_cov_28.5724_4	Unculture Thermoplasmata_SG225_bin14	1.3e-75		243GY@183968,2XVCD@28890,COG1297@1,arCOG04807@2157	OPT oligopeptide transporter protein	1.5e-91	IPR004813	Oligopeptide transporter, OPT superfamily	OYT50415.1;OYT46436.1;HHD15976.1;RLF33720.1;HDN50384.1	1.50E-135;4.40E-135;6.10E-121;2.80E-105;3.60E-105	493.8;492.3;445.3;393.3;392.9	oligopeptide transporter, OPT family [Thermoplasmatales archaeon ex4484 36]_x0001_RLF70230.1 oligopeptide transporter, OPT family [Thermoplasmata archaeon]_x0001_RLF71338.1 oligopeptide transporter, OPT family [Thermoplasmata archaeon]_x0001_RLF74439.1 oligopeptide transporter, OPT family [Thermoplasmata archaeon]_x0001_RLF76647.1 oligopeptide transporter, OPT family [Thermoplasmata archaeon];"ol…	peptide and amino acid transporter	ABC transporter
_SG_225_Uncultured_Thermoplasmata_k141_473528_length_51734_cov_23.5598_30	Unculture Thermoplasmata_SG225_bin14	5.1e-150	ko:K06158	2Y3AF@28890,COG1123@1,arCOG00185@2157	ABC transporter	1.07e-45			OPY31864.1;OPX61497.1;OPX63028.1;TFG55737.1;AMK13618.1	6.30E-175;9.70E-168;2.40E-166;5.70E-160;1.10E-158	624.4;600.5;595.9;574.7;570.5	putative branched-chain amino acid transport ATP-binding protein LivG [Methanomassiliicoccales archaeon PtaU1.Bin124];putative branched-chain amino acid transport ATP-binding protein LivG [Methanomassiliicoccales archaeon PtaB.Bin215];putative ABC transporter ATP-binding protein [Methanomassiliicoccales archaeon PtaB.Bin134];ABC-F family ATP-binding cassette domain-containing protein [Methanomass…	branched-chain amino acid ABC transporter	ABC transporter
_SG_225_Uncultured_Thermoplasmata_k141_1613156_length_32376_cov_15.9856_5	Unculture Thermoplasmata_SG225_bin14	2.5e-189		47M9P@768503,4NFFX@976,COG0531@1,COG0531@2	Amino acid permease	6.4e-49	IPR004841	Amino acid permease/ SLC12A domain	KPL17379.1;KAA3620049.1;RQV93007.1;TFH00803.1;TDI95502.1	2.70E-207;2.30E-206;2.60E-205;3.50E-202;5.00E-201	732.3;729.2;725.7;715.3;711.4	amino acid permease [Bacteroides sp. SM23 62]_x0001_KPL26727.1 amino acid permease [Bacteroides sp. SM1 62];amino acid permease [Calditrichaeota bacterium];amino acid permease [Calditrichaeota bacterium];amino acid permease [Calditrichales bacterium];amino acid permease [Caldithrix sp.]	peptide and amino acid transporter	ABC transporter
_SG_225_Uncultured_Thermoplasmata_k141_1430294_length_39294_cov_16.9913_27	Unculture Thermoplasmata_SG225_bin14	5.2e-56	ko:K01999	2IEFV@201174,COG0683@1,COG0683@2	ABC-type branched-chain amino acid transport	1.26e-69	IPR028082	Periplasmic binding protein-like I	HDI52729.1;NBQ61334.1;MSQ42890.1;RLT37563.1;GDX70035.1	2.20E-86;2.20E-65;3.70E-65;6.30E-65;6.30E-65	329.7;260;259.2;258.5;258.5	branched-chain amino acid ABC transporter substrate-binding protein [Candidatus Bathyarchaeota archaeon];hypothetical protein [Proteobacteria bacterium]_x0001_NBT93846.1 hypothetical protein [Chloroflexi bacterium]_x0001_NBT02285.1 hypothetical protein [Proteobacteria bacterium]_x0001_NBT17694.1 hypothetical protein [Proteobacteria bacterium]_x0001_NCU99837.1 hypothetical protein [Proteobacteria …	branched-chain amino acid ABC transporter	ABC transporter
_SF_100G_bin41_IBDAl_contig-145_42042_6	Bathy-15_SF_bin41	1.9e-54	ko:K01998,ko:K11955	247HK@183980,2XTXD@28890,COG4177@1,arCOG01273@2157	Branched-chain amino acid transport system / permease component	2.2e-48			KYH37134.1;HFO38714.1;HEY66362.1;RLG80735.1;RLI25820.1	1.30E-151;1.70E-90;3.50E-88;2.20E-77;1.50E-75	546.2;343.2;335.5;299.7;293.5	branched-chain amino acid ABC transporter permease [Candidatus Bathyarchaeota archaeon B23];branched-chain amino acid ABC transporter permease [Candidatus Bathyarchaeota archaeon]_x0001_HHL03758.1 branched-chain amino acid ABC transporter permease [Candidatus Bathyarchaeota archaeon]_x0001_HHR27587.1 branched-chain amino acid ABC transporter permease [Candidatus Bathyarchaeota archaeon];branched-…	branched-chain amino acid ABC transporter	ABC transporter
_SF_100G_bin41_IBDAl_contig-145_26437_1	Bathy-15_SF_bin41	9.9e-49	ko:K01997	245U7@183980,2XUQ4@28890,COG0559@1,arCOG01269@2157	Branched-chain amino acid ABC transporter, permease protein (BraD-4)	2.4e-32	IPR001851	ABC transporter, permease	TFH14915.1;HHL41483.1;OGD45366.1;OGD53679.1;RLI10183.1	2.70E-129;1.70E-128;3.10E-122;3.10E-122;9.80E-116	471.9;469.2;448.4;448.4;426.8	branched-chain amino acid ABC transporter permease [Candidatus Bathyarchaeota archaeon];branched-chain amino acid ABC transporter permease [Candidatus Bathyarchaeota archaeon];hypothetical protein A3K69 02375 [Candidatus Bathyarchaeota archaeon RBG 16 57 9];hypothetical protein A3K81 05555 [Candidatus Bathyarchaeota archaeon RBG 13 60 20];branched-chain amino acid ABC transporter permease [Candid…	branched-chain amino acid ABC transporter	ABC transporter
_SF_100G_bin41_IBDAl_contig-145_26437_2	Bathy-15_SF_bin41	3.5e-49	ko:K01998,ko:K11955	247HK@183980,2XTXD@28890,COG4177@1,arCOG01273@2157	Branched-chain amino acid transport system / permease component	2.93e-41			HHL41482.1;OGD45365.1;RLI10182.1;TRO53918.1;KYH38238.1	1.00E-184;1.30E-184;2.20E-163;1.70E-155;1.00E-152	656.4;656;585.5;559.3;550.1	branched-chain amino acid ABC transporter permease [Candidatus Bathyarchaeota archaeon];hypothetical protein A3K69 02370 [Candidatus Bathyarchaeota archaeon RBG 16 57 9]_x0001_OGD53680.1 hypothetical protein A3K81 05560 [Candidatus Bathyarchaeota archaeon RBG 13 60 20];hypothetical protein DRO42 02135 [Candidatus Bathyarchaeota archaeon];branched-chain amino acid ABC transporter permease [Candida…	branched-chain amino acid ABC transporter	ABC transporter
_SF_100G_bin41_IBDAl_contig-145_42042_5	Bathy-15_SF_bin41	8.5e-51	ko:K01997	245U7@183980,2XUQ4@28890,COG0559@1,arCOG01269@2157	Branched-chain amino acid ABC transporter, permease protein (BraD-4)	6.35e-48			RLE52336.1;HFO38715.1;HEY66363.1;TFH14915.1;OGD53679.1	2.60E-87;9.70E-74;3.30E-66;1.40E-64;9.10E-64	332.4;287.3;262.3;256.9;254.2	branched-chain amino acid ABC transporter permease [Candidatus Verstraetearchaeota archaeon];branched-chain amino acid ABC transporter permease [Candidatus Bathyarchaeota archaeon]_x0001_HHL03757.1 branched-chain amino acid ABC transporter permease [Candidatus Bathyarchaeota archaeon]_x0001_HHR27588.1 branched-chain amino acid ABC transporter permease [Candidatus Bathyarchaeota archaeon];branched…	branched-chain amino acid ABC transporter	ABC transporter
_SF_100G_bin41_IBDAl_contig-145_8059_5	Bathy-15_SF_bin41	9.6e-38	ko:K01998,ko:K11955	245V9@183980,2XSUW@28890,COG4177@1,arCOG01273@2157	inner-membrane translocator	9.8e-30	IPR001851	ABC transporter, permease	RLI03393.1;MQY83335.1;RLI10182.1;RJS87151.1;RLI06180.1	2.90E-130;4.90E-101;5.60E-81;4.00E-79;8.90E-79	475.3;378.3;311.6;305.4;304.3	hypothetical protein DRO31 01900 [Candidatus Bathyarchaeota archaeon]_x0001_HHL41618.1 branched-chain amino acid ABC transporter permease [Candidatus Bathyarchaeota archaeon];hypothetical protein [archaeon];hypothetical protein DRO42 02135 [Candidatus Bathyarchaeota archaeon];branched-chain amino acid ABC transporter permease [Candidatus Bathyarchaeota archaeon];hypothetical protein DRO24 05265 […	branched-chain amino acid ABC transporter	ABC transporter
_HMA_50-75cm_original_bin87_k141_2888800_length_3298_cov_306.0000_4	Bathy-15_HMA_bin87	5.8e-09	ko:K01998,ko:K11955	247HK@183980,2XTXD@28890,COG4177@1,arCOG01273@2157	Branched-chain amino acid transport system / permease component	2.2e-10	IPR001851	ABC transporter, permease	TRO53918.1;HHL41482.1;RLI10182.1;OGD45365.1;WP_125671136.1	5.30E-13;1.20E-12;2.00E-12;3.40E-12;7.60E-12	84.7;83.6;82.8;82;80.9	branched-chain amino acid ABC transporter permease [Candidatus Bathyarchaeota archaeon];branched-chain amino acid ABC transporter permease [Candidatus Bathyarchaeota archaeon];hypothetical protein DRO42 02135 [Candidatus Bathyarchaeota archaeon];hypothetical protein A3K69 02370 [Candidatus Bathyarchaeota archaeon RBG 16 57 9]_x0001_OGD53680.1 hypothetical protein A3K81 05560 [Candidatus Bathyarch…	branched-chain amino acid ABC transporter	ABC transporter
_HMA_50-75cm_original_bin87_k141_1398769_length_3337_cov_118.5238_1	Bathy-15_HMA_bin87	3.4e-49	ko:K01998,ko:K11955	247HK@183980,2XTXD@28890,COG4177@1,arCOG01273@2157	Branched-chain amino acid transport system / permease component	5.85e-41			HHL41482.1;OGD45365.1;RLI10182.1;TRO53918.1;KYH38238.1	2.70E-182;3.60E-182;2.80E-163;2.20E-155;1.70E-152	648.3;647.9;585.1;558.9;549.3	branched-chain amino acid ABC transporter permease [Candidatus Bathyarchaeota archaeon];hypothetical protein A3K69 02370 [Candidatus Bathyarchaeota archaeon RBG 16 57 9]_x0001_OGD53680.1 hypothetical protein A3K81 05560 [Candidatus Bathyarchaeota archaeon RBG 13 60 20];hypothetical protein DRO42 02135 [Candidatus Bathyarchaeota archaeon];branched-chain amino acid ABC transporter permease [Candida…	branched-chain amino acid ABC transporter	ABC transporter
_HMA_50-75cm_original_bin87_k141_1653587_length_4082_cov_93.4227_3	Bathy-15_HMA_50-75_bin87	9.6e-38	ko:K01998,ko:K11955	245V9@183980,2XSUW@28890,COG4177@1,arCOG01273@2157	inner-membrane translocator	9.8e-30	IPR001851	ABC transporter, permease	RLI03393.1;MQY83335.1;RLI10182.1;RJS87151.1;RLI06180.1	2.90E-130;4.90E-101;5.60E-81;4.00E-79;8.90E-79	475.3;378.3;311.6;305.4;304.3	hypothetical protein DRO31 01900 [Candidatus Bathyarchaeota archaeon]_x0001_HHL41618.1 branched-chain amino acid ABC transporter permease [Candidatus Bathyarchaeota archaeon];hypothetical protein [archaeon];hypothetical protein DRO42 02135 [Candidatus Bathyarchaeota archaeon];branched-chain amino acid ABC transporter permease [Candidatus Bathyarchaeota archaeon];hypothetical protein DRO24 05265 […	branched-chain amino acid ABC transporter	ABC transporter
_Hel238_reassembled_bin91_contig-145_92972_2	Bathy-15_Hel238_bin91	3.1e-29	ko:K01998,ko:K11955	247HK@183980,2XTXD@28890,COG4177@1,arCOG01273@2157	Branched-chain amino acid transport system / permease component	1.97e-22			RLI10182.1;OGD45365.1;HHL41482.1;TRO53918.1;KYH38238.1	5.40E-69;3.30E-66;1.80E-64;6.80E-64;5.10E-59	271.9;262.7;256.9;255;238.8	hypothetical protein DRO42 02135 [Candidatus Bathyarchaeota archaeon];hypothetical protein A3K69 02370 [Candidatus Bathyarchaeota archaeon RBG 16 57 9]_x0001_OGD53680.1 hypothetical protein A3K81 05560 [Candidatus Bathyarchaeota archaeon RBG 13 60 20];branched-chain amino acid ABC transporter permease [Candidatus Bathyarchaeota archaeon];branched-chain amino acid ABC transporter permease [Candida…	branched-chain amino acid ABC transporter	ABC transporter
_Hel238_reassembled_bin100_NODE_148_length_3923_cov_94.207488_5	Bathy-15_Hel238_bin100	NA	NA	NA	NA	NA	NA	NA	TET72862.1;TEU13105.1	1.20E-07;3.50E-07	65.9;64.3	branched-chain amino acid ABC transporter permease [Candidatus Bathyarchaeota archaeon];hypothetical protein E3J20 00130 [Candidatus Bathyarchaeota archaeon]	branched-chain amino acid ABC transporter	ABC transporter
_cellF9_bin64_NODE_19529_length_5080_cov_28.452857_2	Bathy-15_CellF9_bin64	NA	NA	NA	NA	NA	NA	NA	TET72862.1;TEU13105.1	1.40E-07;3.20E-07	65.5;64.3	branched-chain amino acid ABC transporter permease [Candidatus Bathyarchaeota archaeon];hypothetical protein E3J20 00130 [Candidatus Bathyarchaeota archaeon]	branched-chain amino acid ABC transporter	ABC transporter
_cellF9_bin64_NODE_78530_length_2309_cov_17.384968_4	Bathy-15_CellF9_bin64	1.3e-64	ko:K02057	1TP8Y@1239,2486N@186801,3WA6M@53433,COG1079@1,COG1079@2	PFAM Branched-chain amino acid transport system permease component	2.91e-49			TET73458.1;MQY83497.1;TFH15033.1;HGD65543.1;TRO60712.1	7.80E-124;7.40E-106;1.00E-99;4.80E-97;9.00E-96	453.4;393.7;373.2;364.4;360.1	ABC transporter permease [Candidatus Bathyarchaeota archaeon];ABC transporter permease [archaeon];"ABC transporter permease, partial [Candidatus Bathyarchaeota archaeon]";ABC transporter permease [Candidatus Bathyarchaeota archaeon];ABC transporter permease [Candidatus Bathyarchaeota archaeon]	branched-chain amino acid ABC transporter	ABC transporter
_SF_100G_bin41_IBDAl_contig-145_2012_27	Bathy-15_SF_bin41	1.3e-85	ko:K02057	1TP8Y@1239,2486N@186801,3WA6M@53433,COG1079@1,COG1079@2	PFAM Branched-chain amino acid transport system permease component	4.21e-64			TRO60712.1;TET73458.1;MQY83497.1;RLG95441.1;HGD65543.1	4.80E-134;6.90E-133;1.80E-128;2.30E-128;7.90E-121	487.6;483.8;469.2;468.8;443.7	ABC transporter permease [Candidatus Bathyarchaeota archaeon];ABC transporter permease [Candidatus Bathyarchaeota archaeon];ABC transporter permease [archaeon];ABC transporter permease [Candidatus Bathyarchaeota archaeon];ABC transporter permease [Candidatus Bathyarchaeota archaeon]	branched-chain amino acid ABC transporter	ABC transporter
_HMA_50-75cm_original_bin87_k141_664799_length_10624_cov_673.0793_7	Bathy-15_HMA_bin87	1.3e-85	ko:K02057	1TP8Y@1239,2486N@186801,3WA6M@53433,COG1079@1,COG1079@2	PFAM Branched-chain amino acid transport system permease component	4.21e-64			TRO60712.1;TET73458.1;MQY83497.1;RLG95441.1;HGD65543.1	4.80E-134;6.90E-133;1.80E-128;2.30E-128;7.90E-121	487.6;483.8;469.2;468.8;443.7	ABC transporter permease [Candidatus Bathyarchaeota archaeon];ABC transporter permease [Candidatus Bathyarchaeota archaeon];ABC transporter permease [archaeon];ABC transporter permease [Candidatus Bathyarchaeota archaeon];ABC transporter permease [Candidatus Bathyarchaeota archaeon]	branched-chain amino acid ABC transporter	ABC transporter
_Hel238_reassembled_bin91_contig-145_16140_3	Bathy-15_Hel238_bin91	1.3e-85	ko:K02057	1TP8Y@1239,2486N@186801,3WA6M@53433,COG1079@1,COG1079@2	PFAM Branched-chain amino acid transport system permease component	3.9e-35	IPR001851	ABC transporter, permease	TRO60712.1;TET73458.1;MQY83497.1;RLG95441.1;HGD65543.1	4.80E-134;6.90E-133;1.80E-128;2.30E-128;7.90E-121	487.6;483.8;469.2;468.8;443.7	ABC transporter permease [Candidatus Bathyarchaeota archaeon];ABC transporter permease [Candidatus Bathyarchaeota archaeon];ABC transporter permease [archaeon];ABC transporter permease [Candidatus Bathyarchaeota archaeon];ABC transporter permease [Candidatus Bathyarchaeota archaeon]	branched-chain amino acid ABC transporter	ABC transporter
_Hel238_reassembled_bin100_NODE_84_length_5708_cov_54.600071_5	Bathy-15_Hel238_bin100	2.8e-37	ko:K02029	2GCAY@200918,COG0765@1,COG0765@2	TIGRFAM polar amino acid ABC transporter, inner membrane subunit	2.5e-16	IPR000515	ABC transporter type 1, transmembrane domain MetI-like	KON29736.1;RLG51029.1;PIX32180.1;RLI20498.1;HGU72650.1	5.20E-90;9.40E-76;5.20E-74;3.80E-69;8.30E-56	340.9;293.5;287.7;271.6;227.3	hypothetical protein AC482 05760 [miscellaneous Crenarchaeota group-15 archaeon DG-45];amino acid ABC transporter permease [Candidatus Korarchaeota archaeon];amino acid ABC transporter permease [Candidatus Bathyarchaeota archaeon CG 4 8 14 3 um filter 42 8];amino acid ABC transporter permease [Candidatus Bathyarchaeota archaeon];amino acid ABC transporter permease [Nitrososphaeria archaeon]	amino acid ABC transporter	ABC transporter
_Hel238_reassembled_bin100_NODE_84_length_5708_cov_54.600071_7	Bathy-15_Hel238_bin100	3e-31	ko:K02029	2NBJ2@224756,2XVBC@28890,COG0765@1,arCOG01798@2157	TIGRFAM polar amino acid ABC transporter, inner membrane subunit	5.9e-16	IPR000515	ABC transporter type 1, transmembrane domain MetI-like	RLG51031.1;RLI20500.1;HGU62787.1;HDI73669.1;HGP36888.1	9.30E-92;7.40E-73;1.40E-58;8.80E-58;8.80E-58	346.7;283.9;236.5;233.8;233.8	amino acid ABC transporter permease [Candidatus Korarchaeota archaeon];amino acid ABC transporter permease [Candidatus Bathyarchaeota archaeon];ABC transporter permease subunit [Candidatus Methanomethyliaceae archaeon];amino acid ABC transporter permease [Candidatus Korarchaeota archaeon];amino acid ABC transporter permease [Candidatus Bathyarchaeota archaeon]	amino acid ABC transporter	ABC transporter
_Hel_0_bin85_resembly_Gimiplasmatales_UBA10834_NODE_10238_length_15098_cov_2.402244_5	Gimiplasmatales_UBA10834_Hel0_bin85	2.6e-99		23SWT@183963,2XTX6@28890,COG0531@1,COG0589@1,arCOG00009@2157,arCOG00449@2157	COG0531 Amino acid transporters	4.4e-10	IPR006016	UspA	TFG70268.1;OGS55941.1;HGH03860.1;OPY33278.1;OGS48487.1	1.50E-275;1.30E-255;5.00E-122;4.70E-120;4.00E-119	959.1;892.9;449.1;442.6;439.5	amino acid permease [Methanomassiliicoccus sp.];hypothetical protein A3K60 06290 [Euryarchaeota archaeon RBG 19FT COMBO 56 21];amino acid permease [Methanomicrobia archaeon];putative fructoselysine transporter [Methanomassiliicoccales archaeon PtaU1.Bin124];hypothetical protein A3K68 08095 [Euryarchaeota archaeon RBG 16 68 13]	amino acid ABC transporter	ABC transporter
_SG_225_Gimiplasmatales_UBA10834_NODE_5_length_200133_cov_9.735674_37	Gimiplasmatales_UBA10834_SG225_bin4	5.3e-104		23SWT@183963,2XTX6@28890,COG0531@1,COG0589@1,arCOG00009@2157,arCOG00449@2157	COG0531 Amino acid transporters	5.3e-09	IPR006016	UspA	TFG70268.1;OGS55941.1;OGS48487.1;HGH03860.1;OFV67960.1	3.20E-277;1.30E-265;3.10E-123;1.00E-121;3.80E-121	964.5;926;453;448;446	amino acid permease [Methanomassiliicoccus sp.];hypothetical protein A3K60 06290 [Euryarchaeota archaeon RBG 19FT COMBO 56 21];hypothetical protein A3K68 08095 [Euryarchaeota archaeon RBG 16 68 13];amino acid permease [Methanomicrobia archaeon];cationic amino acid transporter [Candidatus Syntrophoarchaeum caldarius]	amino acid ABC transporter	ABC transporter
_SF_SG8-5_bin51_NODE_1_length_956489_cov_12.373157_184	SG8-5_SF_bin51	1.8e-107		23SWT@183963,2XTX6@28890,COG0531@1,COG0589@1,arCOG00009@2157,arCOG00449@2157	COG0531 Amino acid transporters	1.34e-06			KYK30536.1;HGV84521.1;TLZ74600.1;TLZ68773.1;TLZ69344.1	3.30E-253;3.10E-174;5.20E-174;9.90E-173;1.70E-172	884.8;622.5;621.7;617.5;616.7	hypothetical protein AYK23 04505 [Euryarchaeota archaeon SG8-5];amino acid permease [Euryarchaeota archaeon];amino acid permease [Euryarchaeota archaeon];amino acid permease [Euryarchaeota archaeon];amino acid permease [Euryarchaeota archaeon]	amino acid ABC transporter	ABC transporter
_SF_SG8-5_bin11_NODE_2_length_367011_cov_46.869685_106	SG8-5_SF_bin11	NA	NA	NA	NA	3.85e-14			KYK30536.1;HGV84521.1;TLZ74600.1;TLZ69344.1;TLZ88777.1	2.80E-252;1.20E-175;4.00E-174;6.80E-174;6.80E-174	881.7;627.1;622.1;621.3;621.3	hypothetical protein AYK23 04505 [Euryarchaeota archaeon SG8-5];amino acid permease [Euryarchaeota archaeon];amino acid permease [Euryarchaeota archaeon];amino acid permease [Euryarchaeota archaeon];amino acid permease [Euryarchaeota archaeon]	amino acid ABC transporter	ABC transporter
cellF9_SG8-5_bin.53.strict__NODE_71_length_6018_cov_3.731022_6	SG8-5_CellF9_bin53	1.2e-105		23SWT@183963,2XTX6@28890,COG0531@1,COG0589@1,arCOG00009@2157,arCOG00449@2157	COG0531 Amino acid transporters	3.4e-14	IPR006016	UspA	KYK30536.1;HGV84521.1;TLZ88777.1;TLZ74600.1;TLZ69344.1	1.70E-243;5.30E-168;7.70E-167;2.20E-166;2.90E-166	852.4;601.7;597.8;596.3;595.9	hypothetical protein AYK23 04505 [Euryarchaeota archaeon SG8-5];amino acid permease [Euryarchaeota archaeon];amino acid permease [Euryarchaeota archaeon];amino acid permease [Euryarchaeota archaeon];amino acid permease [Euryarchaeota archaeon]	amino acid ABC transporter	ABC transporter
_SG_225_Uncultured_Thermoplasmata_k141_2178135_length_39414_cov_19.9931_11	Thermo_uncultured_SG225_bin14	9.2e-118	ko:K02768,ko:K02769,ko:K02770,ko:K16263	1MXNJ@1224,1RMKV@1236,1XE0I@135618,COG0531@1,COG0531@2,COG1762@1,COG1762@2	Amino acid permease	1.57e-09	IPR016152	Phosphotransferase/anion transporter	ODS41403.1;RLF45036.1;RLF62796.1;HEC75701.1;RLF47241.1	4.90E-247;1.50E-211;2.00E-211;4.40E-211;3.70E-210	864;746.1;745.7;744.6;741.5	hypothetical protein A7315 06380 [Candidatus Altiarchaeales archaeon WOR SM1 79];hypothetical protein DRN17 03305 [Thermoplasmata archaeon];hypothetical protein DRN31 03640 [Thermoplasmata archaeon];amino acid permease [Thermoplasmatales archaeon];hypothetical protein DRN29 03040 [Thermoplasmata archaeon]	amino acid ABC transporter	ABC transporter
_Hel238_reassembled_bin91_contig-145_18417_5	Bathy-15_Hel238_bin91	2.3e-94	ko:K02031	2XPR3@28889,COG0444@1,arCOG00181@2157	TIGRFAM oligopeptide dipeptide ABC transporter, ATPase subunit	1.84e-113			RLI10231.1;TET72101.1;RLG41651.1;RLI13668.1;HHL03892.1	8.30E-124;3.30E-120;4.00E-118;2.10E-114;1.30E-113	453.8;441.8;434.9;422.5;419.9	ABC transporter ATP-binding protein [Candidatus Bathyarchaeota archaeon];"ABC transporter ATP-binding protein, partial [Candidatus Bathyarchaeota archaeon]";ABC transporter ATP-binding protein [Candidatus Korarchaeota archaeon];ABC transporter ATP-binding protein [Candidatus Bathyarchaeota archaeon];ABC transporter ATP-binding protein [Candidatus Bathyarchaeota archaeon]	peptide transporter	ABC transporter
_Hel238_reassembled_bin100_NODE_134_length_4195_cov_53.452890_3	Bathy-15_Hel238_bin100	2.5e-98	ko:K02032,ko:K10823	243F9@183968,2Y5BH@28890,COG4608@1,arCOG00184@2157	Oligopeptide/dipeptide transporter, C-terminal region	2.13e-67	IPR027417	P-loop containing nucleoside triphosphate hydrolase	HGY25587.1;RLI40321.1;HGL37217.1;RLI46777.1;HGU04833.1	2.50E-128;9.30E-128;1.80E-126;3.70E-124;1.00E-121	468.8;466.8;462.6;454.9;446.8	ABC transporter ATP-binding protein [Candidatus Bathyarchaeota archaeon];oligopeptide ABC transporter ATP-binding protein [Candidatus Bathyarchaeota archaeon];ABC transporter ATP-binding protein [Candidatus Bathyarchaeota archaeon]_x0001_HGU41605.1 ABC transporter ATP-binding protein [Fervidobacterium pennivorans];oligopeptide ABC transporter ATP-binding protein [Candidatus Bathyarchaeota archaeo…	peptide transporter	ABC transporter
_SF_100G_bin41_IBDAl_contig-145_38253_1	Bathy-15_SF_bin41	2.4e-71	ko:K02032,ko:K10823	2Y5BH@28890,3F31T@33867,COG4608@1,arCOG00184@2157	TIGRFAM oligopeptide dipeptide ABC transporter	4.24e-42	IPR027417	P-loop containing nucleoside triphosphate hydrolase	TRO50010.1;RLI10232.1;RLG41650.1;KPV62267.1;RLI21147.1	7.20E-95;3.60E-86;6.80E-85;1.50E-79;2.50E-79	357.1;328.2;323.9;306.2;305.4	ABC transporter ATP-binding protein [Candidatus Bathyarchaeota archaeon];oligopeptide ABC transporter ATP-binding protein [Candidatus Bathyarchaeota archaeon];peptide ABC transporter substrate-binding protein [Candidatus Korarchaeota archaeon];Trehalose/maltose import ATP-binding protein MalK [Candidatus Bathyarchaeota archaeon BA1];oligopeptide ABC transporter ATP-binding protein [Candidatus Bat…	peptide transporter	ABC transporter
_SF_100G_bin41_IBDAl_contig-145_39489_3	Bathy-15_SF_bin41	8.4e-102	ko:K02032,ko:K10823	243F9@183968,2Y5BH@28890,COG4608@1,arCOG00184@2157	Oligopeptide/dipeptide transporter, C-terminal region	2.7e-29	IPR013563	Oligopeptide/dipeptide ABC transporter, C-terminal	TRO50010.1;RLG41650.1;RLI10232.1;RLE54037.1;KPV62267.1	3.30E-141;2.30E-118;3.00E-118;5.30E-115;2.50E-112	511.5;435.6;435.3;424.5;415.6	ABC transporter ATP-binding protein [Candidatus Bathyarchaeota archaeon];peptide ABC transporter substrate-binding protein [Candidatus Korarchaeota archaeon];oligopeptide ABC transporter ATP-binding protein [Candidatus Bathyarchaeota archaeon];oligopeptide ABC transporter ATP-binding protein [Candidatus Verstraetearchaeota archaeon];Trehalose/maltose import ATP-binding protein MalK [Candidatus Ba…	peptide transporter	ABC transporter
_Hel238_reassembled_bin91_contig-145_18417_4	Bathy-15_Hel238_bin91	8.5e-102	ko:K02032,ko:K10823	243F9@183968,2Y5BH@28890,COG4608@1,arCOG00184@2157	Oligopeptide/dipeptide transporter, C-terminal region	1.1e-18	IPR013563	Oligopeptide/dipeptide ABC transporter, C-terminal	TRO50010.1;RLG41650.1;RLI10232.1;RLE54037.1;RLI13669.1	1.50E-141;1.90E-120;3.20E-120;5.40E-115;2.30E-113	512.7;442.6;441.8;424.5;419.1	ABC transporter ATP-binding protein [Candidatus Bathyarchaeota archaeon];peptide ABC transporter substrate-binding protein [Candidatus Korarchaeota archaeon];oligopeptide ABC transporter ATP-binding protein [Candidatus Bathyarchaeota archaeon];oligopeptide ABC transporter ATP-binding protein [Candidatus Verstraetearchaeota archaeon];peptide ABC transporter substrate-binding protein [Candidatus Ba…	peptide transporter	ABC transporter
_SG_225_Gimiplasmatales_UBA10834_NODE_1_length_438024_cov_10.919648_274	Gimiplasmatales_UBA10834_SG225_bin4	4.6e-125	ko:K02032,ko:K10823	2Y5BH@28890,3F31T@33867,COG4608@1,arCOG00184@2157	TIGRFAM oligopeptide dipeptide ABC transporter	7.42e-114			TFG71026.1;WP_008081944.1;WP_008086082.1;AGB04058.1;OYT59737.1	1.60E-226;5.30E-124;5.30E-124;1.30E-122;7.10E-121	795.8;455.3;455.3;450.7;444.9	ABC transporter ATP-binding protein [Methanomassiliicoccus sp.];"ABC transporter ATP-binding protein [Aciduliprofundum boonei]_x0001_ADD08654.1 oligopeptide/dipeptide ABC transporter, ATPase subunit [Aciduliprofundum boonei T469]_x0001_EDY36690.1 Oligopeptide/dipeptide transporter domain family protein [Aciduliprofundum boonei T469]";ABC transporter ATP-binding protein [Aciduliprofundum boonei]_x…	peptide transporter	ABC transporter
_Hel_0_bin85_resembly_Gimiplasmatales_UBA10834_NODE_1069_length_43608_cov_2.444746_30	Gimiplasmatales_UBA10834_Hel0_bin85	4.3e-123	ko:K02032,ko:K10823	2Y5BH@28890,3F31T@33867,COG4608@1,arCOG00184@2157	TIGRFAM oligopeptide dipeptide ABC transporter	1.1e-112			TFG71026.1;AGB04058.1;WP_008081944.1;WP_008086082.1;OYT59737.1	3.20E-230;5.00E-122;1.40E-121;1.40E-121;4.20E-121	808.1;448.7;447.2;447.2;445.7	ABC transporter ATP-binding protein [Methanomassiliicoccus sp.];"oligopeptide/dipeptide ABC transporter, ATP-binding protein [Aciduliprofundum sp. MAR08-339]";"ABC transporter ATP-binding protein [Aciduliprofundum boonei]_x0001_ADD08654.1 oligopeptide/dipeptide ABC transporter, ATPase subunit [Aciduliprofundum boonei T469]_x0001_EDY36690.1 Oligopeptide/dipeptide transporter domain family protein …	peptide transporter	ABC transporter
_Hel_0_bin85_resembly_Gimiplasmatales_UBA10834_NODE_80805_length_4949_cov_2.615305_5	Gimiplasmatales_UBA10834_Hel0_bin85	1.8e-09	ko:K02031,ko:K02032	2XSTM@28890,3F38V@33867,COG0444@1,arCOG00181@2157	TIGRFAM oligopeptide dipeptide ABC transporter	8.5e-12	IPR013563	Oligopeptide/dipeptide ABC transporter, C-terminal	TFG70695.1;RLG61136.1;RLG82159.1;WP_088867082.1;WP_088180981.1	3.90E-12;1.50E-11;3.10E-09;3.10E-09;5.30E-09	80.1;78.2;70.5;70.5;69.7	ABC transporter ATP-binding protein [Methanomassiliicoccus sp.];ABC transporter ATP-binding protein [Candidatus Geothermarchaeota archaeon];ABC transporter ATP-binding protein [Thermoprotei archaeon];ABC transporter ATP-binding protein [Thermococcus radiotolerans]_x0001_ASJ15026.1 peptide ABC transporter ATP-binding protein [Thermococcus radiotolerans];ABC transporter ATP-binding protein [Thermoc…	peptide transporter	ABC transporter
_SG_225_Gimiplasmatales_UBA10834_NODE_4_length_209300_cov_10.349173_39	Gimiplasmatales_UBA10834_SG225_bin4	2.1e-92	ko:K02031,ko:K02032	2NAHK@224756,2XSTM@28890,COG0444@1,arCOG00181@2157	oligopeptide dipeptide ABC transporter	3.3e-28	IPR013563	Oligopeptide/dipeptide ABC transporter, C-terminal	TFG70695.1;OGS57174.1;TET12496.1;TET11480.1;RLI45760.1	2.70E-135;1.10E-128;2.10E-95;4.70E-95;4.00E-94	491.9;469.9;359.4;358.2;355.1	ABC transporter ATP-binding protein [Methanomassiliicoccus sp.];hypothetical protein A3K60 05710 [Euryarchaeota archaeon RBG 19FT COMBO 56 21];ABC transporter ATP-binding protein [Candidatus Aerophobetes bacterium];ABC transporter ATP-binding protein [Candidatus Aerophobetes bacterium];peptide ABC transporter ATP-binding protein [Candidatus Bathyarchaeota archaeon]	peptide transporter	ABC transporter
_Hel238_reassembled_bin100_NODE_89_length_5585_cov_56.611474_3	Bathy-15_Hel238_bin100	1.6e-103	ko:K02032,ko:K10823	2XPYB@28889,COG4608@1,arCOG00184@2157	TIGRFAM oligopeptide dipeptide ABC transporter, ATPase subunit	2.56e-60	IPR027417	P-loop containing nucleoside triphosphate hydrolase	HGK67300.1;HGB90940.1;HGL62225.1;HHO63599.1;RLF98307.1	9.50E-112;2.10E-111;8.10E-111;8.10E-111;1.40E-110	413.7;412.5;410.6;410.6;409.8	ABC transporter ATP-binding protein [Nitrososphaeria archaeon]_x0001_HGQ81321.1 ABC transporter ATP-binding protein [Nitrososphaeria archaeon];ABC transporter ATP-binding protein [Nitrososphaeria archaeon];ABC transporter ATP-binding protein [Nitrososphaeria archaeon]_x0001_HGN83344.1 ABC transporter ATP-binding protein [Nitrososphaeria archaeon];ABC transporter ATP-binding protein [Nitrososphaer…	peptide transporter	ABC transporter
_SF_SG8-5_bin51_NODE_1_length_956489_cov_12.373157_13	SG8-5_SF_bin51	1.9e-126	ko:K02032,ko:K10823	2Y5BH@28890,3F31T@33867,COG4608@1,arCOG00184@2157	TIGRFAM oligopeptide dipeptide ABC transporter	5.73e-113			TLZ56920.1;TLZ63956.1;TLZ70935.1;TLZ63979.1;TET90356.1	2.90E-138;4.20E-137;2.10E-136;2.70E-136;1.80E-127	501.9;498;495.7;495.4;466.1	ABC transporter ATP-binding protein, partial [Euryarchaeota archaeon];ABC transporter ATP-binding protein [Euryarchaeota archaeon];ABC transporter ATP-binding protein [Euryarchaeota archaeon];ABC transporter ATP-binding protein [Euryarchaeota archaeon];ATP-binding cassette domain-containing protein [Methanomassiliicoccales archaeon]	peptide transporter	ABC transporter
cellF9_SG8-5_bin.53.strict__NODE_22_length_25570_cov_4.449771_2	SG8-5_CellF9_bin53	1.1e-126	ko:K02032,ko:K10823	2Y5BH@28890,3F31T@33867,COG4608@1,arCOG00184@2157	TIGRFAM oligopeptide dipeptide ABC transporter	6.48e-113			TLZ56920.1;TLZ63979.1;TLZ63956.1;TLZ70935.1;TET90356.1	2.60E-139;4.50E-139;5.80E-139;1.70E-138;7.20E-129	505.4;504.6;504.2;502.7;470.7	ABC transporter ATP-binding protein, partial [Euryarchaeota archaeon];ABC transporter ATP-binding protein [Euryarchaeota archaeon];ABC transporter ATP-binding protein [Euryarchaeota archaeon];ABC transporter ATP-binding protein [Euryarchaeota archaeon];ATP-binding cassette domain-containing protein [Methanomassiliicoccales archaeon]	peptide transporter	ABC transporter
_cellF9_bin64_NODE_209808_length_1344_cov_25.573541_1	Bathy-15_CellF9_bin64	1.7e-115	ko:K02034	2G7U9@200795,COG1173@1,COG1173@2	PFAM binding-protein-dependent transport systems inner membrane component	1.8e-10	IPR025966	Oligopeptide transport permease C-like, N-terminal domain	HEY63078.1;HGY53594.1;PIE33350.1;WP_062191967.1;HGV28638.1	5.00E-134;1.80E-128;1.30E-126;1.90E-120;2.30E-118	487.6;469.2;463;442.6;435.6	ABC transporter permease [Caldilineae bacterium];ABC transporter permease [Anaerolineae bacterium];peptide ABC transporter permease [candidate division KSB3 bacterium];"ABC transporter permease [Anaerolinea thermolimosa]_x0001_GAP06803.1 ABC-type dipeptide/oligopeptide/nickel transport systems, permease components [Anaerolinea thermolimosa]";ABC transporter permease [Chloroflexi bacterium]	peptide transporter	ABC transporter
_Hel238_reassembled_bin91_contig-145_40795_5	Bathy-15_Hel238_bin91	7e-71	ko:K02034	1TP4R@1239,26QGW@186822,4HA7I@91061,COG1173@1,COG1173@2	Peptide ABC transporter permease	2.53e-22	IPR000515	ABC transporter type 1, transmembrane domain MetI-like	TEU12429.1;KON29388.1;RLG47946.1;RLG40552.1;HDM92479.1	4.00E-133;2.60E-124;1.70E-91;2.90E-91;1.00E-88	484.6;455.3;346.3;345.5;337	ABC transporter permease [Candidatus Bathyarchaeota archaeon];hypothetical protein AC482 06680 [miscellaneous Crenarchaeota group-15 archaeon DG-45];ABC transporter permease [Candidatus Korarchaeota archaeon];ABC transporter permease [Candidatus Korarchaeota archaeon];ABC transporter permease [Candidatus Korarchaeota archaeon]	peptide transporter	ABC transporter
_Hel238_reassembled_bin100_NODE_291_length_2251_cov_49.821527_2	Bathy-15_Hel238_bin100	1.5e-73	ko:K02034	1TP4R@1239,26QGW@186822,4HA7I@91061,COG1173@1,COG1173@2	Peptide ABC transporter permease	1.22e-22	IPR000515	ABC transporter type 1, transmembrane domain MetI-like	TEU12429.1;KON29388.1;RLG47946.1;RLG40552.1;HDM92479.1	1.20E-150;4.50E-129;2.60E-92;6.40E-91;1.10E-90	542.7;471.1;349;344.4;343.6	ABC transporter permease [Candidatus Bathyarchaeota archaeon];hypothetical protein AC482 06680 [miscellaneous Crenarchaeota group-15 archaeon DG-45];ABC transporter permease [Candidatus Korarchaeota archaeon];ABC transporter permease [Candidatus Korarchaeota archaeon];ABC transporter permease [Candidatus Korarchaeota archaeon]	peptide transporter	ABC transporter
_SF_100G_bin41_IBDAl_contig-145_32465_1	Bathy-15_SF_bin41	8.2e-65	ko:K02034	1TP4R@1239,26QGW@186822,4HA7I@91061,COG1173@1,COG1173@2	Peptide ABC transporter permease	8.1e-29	IPR000515	ABC transporter type 1, transmembrane domain MetI-like	RLG44947.1;RLG51285.1;RLF24595.1;KON29388.1;TEU12429.1	2.20E-81;2.20E-81;4.80E-68;6.30E-68;2.40E-67	312.4;312.4;268.1;267.7;265.8	ABC transporter permease [Candidatus Korarchaeota archaeon]_x0001_RLG47662.1 ABC transporter permease [Candidatus Korarchaeota archaeon];ABC transporter permease [Candidatus Korarchaeota archaeon];ABC transporter permease [Thermoprotei archaeon]_x0001_RLF25361.1 ABC transporter permease [Thermoprotei archaeon];hypothetical protein AC482 06680 [miscellaneous Crenarchaeota group-15 archaeon DG-45];…	peptide transporter	ABC transporter
_SF_100G_bin41_IBDAl_contig-145_2012_7	Bathy-15_SF_bin41	1.8e-99	ko:K02033	1TP1S@1239,247IP@186801,42FXH@68295,COG0601@1,COG0601@2	ABC-type dipeptide oligopeptide nickel transport systems, permease components	3.3e-34	IPR000515	ABC transporter type 1, transmembrane domain MetI-like	RLA85776.1;RJS90289.1;RLE27026.1;KUK26996.1;HGY36280.1	3.90E-113;8.80E-113;7.20E-107;9.40E-107;1.40E-105	418.3;417.2;397.5;397.1;393.3	ABC transporter permease [Deltaproteobacteria bacterium];ABC transporter permease [Candidatus Bathyarchaeota archaeon];ABC transporter permease [Candidatus Acetothermia bacterium];"D,D-dipeptide ABC transport system permease protein DdpB [Acetothermia bacterium 64 32]_x0001_HAF70730.1 peptide ABC transporter [Candidatus Acetothermia bacterium]";ABC transporter permease [Nitrososphaeria archaeon]	peptide transporter	ABC transporter
_SG_225_Gimiplasmatales_UBA10834_NODE_4_length_209300_cov_10.349173_40	Gimiplasmatales_UBA10834_SG225_bin4	1.8e-58	ko:K02034	1TP4R@1239,2489T@186801,COG1173@1,COG1173@2	ABC-type dipeptide oligopeptide nickel transport	3.35e-17	IPR000515	ABC transporter type 1, transmembrane domain MetI-like	TFG70694.1;OGS57268.1;OQY20854.1;RLC78389.1;WP_122015214.1	6.60E-104;1.00E-96;2.00E-60;2.60E-60;4.90E-59	387.5;363.6;243;242.7;238.4	ABC transporter permease [Methanomassiliicoccus sp.];hypothetical protein A3K60 05715 [Euryarchaeota archaeon RBG 19FT COMBO 56 21];peptide ABC transporter permease [Anaerolineaceae bacterium 4572 32.1];ABC transporter permease [Chloroflexi bacterium];ABC transporter permease [Thermoanaerobacterales bacterium SK-G1]_x0001_AYO31392.1 ABC transporter permease [Thermoanaerobacterales bacterium SK-G1]	peptide transporter	ABC transporter
_Hel_0_bin85_resembly_Gimiplasmatales_UBA10834_NODE_5826_length_19982_cov_2.336087_3	Gimiplasmatales_UBA10834_Hel0_bin85	8e-60	ko:K02034	COG1173@1,COG1173@2	ABC-type dipeptide oligopeptide nickel transport systems, permease components	1.2e-07	IPR025966	Oligopeptide transport permease C-like, N-terminal domain	TFG70733.1;OGS41915.1;TFG70653.1;OGS56321.1;OGS43344.1	7.40E-109;7.00E-99;2.20E-76;1.00E-73;1.70E-73	404.1;370.9;296.2;287.3;286.6	ABC transporter permease [Methanomassiliicoccus sp.];hypothetical protein A3K67 01540 [Euryarchaeota archaeon RBG 16 62 10];ABC transporter permease [Methanomassiliicoccus sp.];hypothetical protein A3K60 07595 [Euryarchaeota archaeon RBG 19FT COMBO 56 21];hypothetical protein A3K76 02745 [Euryarchaeota archaeon RBG 13 57 23]	peptide transporter	ABC transporter
_SF_SG8-5_bin51_NODE_1_length_956489_cov_12.373157_15	SG8-5_SF_bin51	5.9e-74	ko:K02034	2XVZA@28890,3F300@33867,COG1173@1,arCOG00748@2157	N-terminal TM domain of oligopeptide transport permease C	4.09e-21	IPR035906	MetI-like superfamily	TLZ70933.1;OGS49689.1;TLZ90524.1;TLZ63977.1;HGV83776.1	1.10E-131;2.50E-131;2.60E-125;5.50E-123;4.50E-109	481.1;479.9;459.9;452.2;406	ABC transporter permease subunit [Euryarchaeota archaeon];hypothetical protein A3K65 05050 [Euryarchaeota archaeon RBG 16 68 12];ABC transporter permease subunit [Euryarchaeota archaeon];ABC transporter permease subunit [Euryarchaeota archaeon];ABC transporter permease subunit [Euryarchaeota archaeon]	peptide transporter	ABC transporter
cellF9_SG8-5_bin.53.strict__NODE_77_length_4954_cov_4.134509_2	SG8-5_CellF9_bin53	3.5e-74	ko:K02034	2XVZA@28890,3F300@33867,COG1173@1,arCOG00748@2157	N-terminal TM domain of oligopeptide transport permease C	4.91e-21	IPR035906	MetI-like superfamily	TLZ70933.1;OGS49689.1;TLZ63977.1;TLZ90524.1;HGV83776.1	2.60E-133;3.80E-124;3.30E-120;3.30E-120;3.50E-109	486.5;456.1;443;443;406.4	ABC transporter permease subunit [Euryarchaeota archaeon];hypothetical protein A3K65 05050 [Euryarchaeota archaeon RBG 16 68 12];ABC transporter permease subunit [Euryarchaeota archaeon];ABC transporter permease subunit [Euryarchaeota archaeon];ABC transporter permease subunit [Euryarchaeota archaeon]	peptide transporter	ABC transporter
_SF_100G_bin41_IBDAl_contig-145_2012_6	Bathy-15_SF_bin41	3.2e-105	ko:K02034	1TP4R@1239,248EJ@186801,264S8@186807,COG1173@1,COG1173@2	PFAM binding-protein-dependent transport systems inner membrane component	7e-12	IPR025966	Oligopeptide transport permease C-like, N-terminal domain	KUK26997.1;HGB39750.1;RCK72932.1;HDY03121.1;HCP31769.1	7.90E-107;1.30E-106;5.60E-105;7.40E-105;2.10E-104	397.1;396.4;391;390.6;389	D,D-dipeptide ABC transport system permease protein DppC [Acetothermia bacterium 64 32]_x0001_HAF70731.1 D,D-dipeptide ABC transporter permease [Candidatus Acetothermia bacterium];ABC transporter permease [Candidatus Hydrogenedentes bacterium];Dipeptide transport system permease protein DppC [Anaerolineae bacterium]_x0001_HEA44488.1 ABC transporter permease [Chloroflexi bacterium]_x0001_HEP12291.…	peptide transporter	ABC transporter
_HMA_50-75cm_original_bin87_k141_1644512_length_3361_cov_98.1012_4	Bathy-15_HMA_bin87	3.2e-105	ko:K02034	1TP4R@1239,248EJ@186801,264S8@186807,COG1173@1,COG1173@2	PFAM binding-protein-dependent transport systems inner membrane component	7e-12	IPR025966	Oligopeptide transport permease C-like, N-terminal domain	KUK26997.1;HGB39750.1;RCK72932.1;HDY03121.1;HCP31769.1	7.90E-107;1.30E-106;5.60E-105;7.40E-105;2.10E-104	397.1;396.4;391;390.6;389	D,D-dipeptide ABC transport system permease protein DppC [Acetothermia bacterium 64 32]_x0001_HAF70731.1 D,D-dipeptide ABC transporter permease [Candidatus Acetothermia bacterium];ABC transporter permease [Candidatus Hydrogenedentes bacterium];Dipeptide transport system permease protein DppC [Anaerolineae bacterium]_x0001_HEA44488.1 ABC transporter permease [Chloroflexi bacterium]_x0001_HEP12291.…	peptide transporter	ABC transporter
_Hel238_reassembled_bin91_contig-145_10312_8	Bathy-15_Hel238_bin91	3.2e-105	ko:K02034	1TP4R@1239,248EJ@186801,264S8@186807,COG1173@1,COG1173@2	PFAM binding-protein-dependent transport systems inner membrane component	1.96e-24	IPR035906	MetI-like superfamily	KUK26997.1;HGB39750.1;RCK72932.1;HDY03121.1;HCP31769.1	7.90E-107;1.30E-106;5.60E-105;7.40E-105;2.10E-104	397.1;396.4;391;390.6;389	D,D-dipeptide ABC transport system permease protein DppC [Acetothermia bacterium 64 32]_x0001_HAF70731.1 D,D-dipeptide ABC transporter permease [Candidatus Acetothermia bacterium];ABC transporter permease [Candidatus Hydrogenedentes bacterium];Dipeptide transport system permease protein DppC [Anaerolineae bacterium]_x0001_HEA44488.1 ABC transporter permease [Chloroflexi bacterium]_x0001_HEP12291.…	peptide transporter	ABC transporter
_Hel_0_bin85_resembly_Gimiplasmatales_UBA10834_NODE_3218_length_26613_cov_2.437590_24	Gimiplasmatales_UBA10834_Hel0_bin85	1.6e-102	ko:K02031,ko:K02032	3TAUN@508458,COG0444@1,COG0444@2	ABC transporter	1e-27	IPR013563	Oligopeptide/dipeptide ABC transporter, C-terminal	OGS43634.1;OGS55278.1;OGS52685.1;TFG69088.1;HGD07765.1	9.60E-154;1.60E-153;2.10E-153;1.60E-148;6.70E-131	553.1;552.4;552;535.8;477.2	dipeptide/oligopeptide/nickel ABC transporter ATP-binding protein [Euryarchaeota archaeon RBG 13 57 23];dipeptide/oligopeptide/nickel ABC transporter ATP-binding protein [Euryarchaeota archaeon RBG 19FT COMBO 56 21];dipeptide/oligopeptide/nickel ABC transporter ATP-binding protein [Euryarchaeota archaeon RBG 13 61 15];ABC transporter ATP-binding protein [Methanomassiliicoccus sp.];ABC transporter…	peptide transporter	ABC transporter
_SG_225_Gimiplasmatales_UBA10834_NODE_6_length_92674_cov_9.979999_32	Gimiplasmatales_UBA10834_SG225_bin4	1.3e-102	ko:K02031,ko:K02032	3TAUN@508458,COG0444@1,COG0444@2	ABC transporter	1.45e-65	IPR027417	P-loop containing nucleoside triphosphate hydrolase	OGS52685.1;OGS43634.1;OGS55278.1;TFG69088.1;HGD07765.1	5.30E-152;2.40E-149;5.40E-149;6.60E-147;2.00E-127	547.4;538.5;537.3;530.4;465.7	dipeptide/oligopeptide/nickel ABC transporter ATP-binding protein [Euryarchaeota archaeon RBG 13 61 15];dipeptide/oligopeptide/nickel ABC transporter ATP-binding protein [Euryarchaeota archaeon RBG 13 57 23];dipeptide/oligopeptide/nickel ABC transporter ATP-binding protein [Euryarchaeota archaeon RBG 19FT COMBO 56 21];ABC transporter ATP-binding protein [Methanomassiliicoccus sp.];ABC transporter…	peptide transporter	ABC transporter
_Hel_0_bin85_resembly_Gimiplasmatales_UBA10834_NODE_5215_length_21101_cov_2.155621_5	Gimiplasmatales_UBA10834_Hel0_bin85	2.8e-19	ko:K01999	1Q0HQ@1224,2MEJ7@213115,2X19M@28221,436N0@68525,COG0683@1,COG0683@2	Receptor family ligand binding region	1.5e-22			PIR70141.1;TFG71048.1;WP_084456434.1;RJX33389.1;RMW36186.1	5.90E-44;2.70E-41;4.10E-37;3.40E-36;3.30E-31	188.7;179.9;166;162.9;146.4	hypothetical protein COU46 03245 [Candidatus Niyogibacteria bacterium CG10 big fil rev 8 21 14 0 10 42 19];ABC transporter substrate-binding protein [Methanomassiliicoccus sp.];amino acid ABC transporter substrate-binding protein [Desulfobulbus mediterraneus];amino acid ABC transporter substrate-binding protein [Desulfurivibrio sp.];amino acid ABC transporter substrate-binding protein [Nitrosopum…	peptide transporter	ABC transporter
_SF_100G_bin41_IBDAl_contig-145_49927_1	Bathy-15_SF_bin41	4.4e-07		23SJ0@183963,2XVCD@28890,COG1297@1,arCOG04807@2157	Oligopeptide transporter OPT family	2.1e-15	IPR004813	Oligopeptide transporter, OPT superfamily	TRO48058.1;HDO20869.1;RLE55505.1;RLE52651.1;HGZ45389.1	1.20E-116;1.90E-93;2.50E-93;4.70E-84;7.40E-82	430.3;353.2;352.8;322;314.7	hypothetical protein E2P65 03480 [Candidatus Bathyarchaeota archaeon];hypothetical protein [Candidatus Bathyarchaeota archaeon];hypothetical protein DRJ30 03785 [Candidatus Verstraetearchaeota archaeon];"hypothetical protein DRJ26 04420, partial [Candidatus Verstraetearchaeota archaeon]";hypothetical protein [Candidatus Bathyarchaeota archaeon]	peptide transporter	ABC transporter
_Hel238_reassembled_bin100_NODE_49_length_7743_cov_75.457605_9	Bathy-15_Hel238_bin100	2.3e-12		243VV@183968,2Y2AA@28890,COG1297@1,arCOG04807@2157	OPT oligopeptide transporter protein	2.5e-18	IPR004813	Oligopeptide transporter, OPT superfamily	TRO48058.1;RLE55505.1;HDO20869.1;RLE52651.1;HFO38917.1	2.70E-229;7.70E-176;1.00E-175;5.20E-164;5.30E-153	805.1;627.5;627.1;588.2;551.6	hypothetical protein E2P65 03480 [Candidatus Bathyarchaeota archaeon];hypothetical protein DRJ30 03785 [Candidatus Verstraetearchaeota archaeon];hypothetical protein [Candidatus Bathyarchaeota archaeon];"hypothetical protein DRJ26 04420, partial [Candidatus Verstraetearchaeota archaeon]";hypothetical protein [Candidatus Bathyarchaeota archaeon]	peptide transporter	ABC transporter
cellF9_SG8-5_bin.53.strict__NODE_22_length_25570_cov_4.449771_1	SG8-5_CellF9_bin53	3.1e-79	ko:K02031,ko:K02032	2XSTM@28890,3F39K@33867,COG0444@1,arCOG00181@2157	TIGRFAM oligopeptide dipeptide ABC transporter	2.92e-71			KYK26667.1;TLZ63959.1;TLZ70934.1;HGI33680.1;TLZ63978.1	4.10E-106;5.50E-95;1.80E-93;3.00E-93;4.00E-93	394.4;357.5;352.4;351.7;351.3	peptide ABC transporter ATP-binding protein [Euryarchaeota archaeon SG8-5];ABC transporter ATP-binding protein [Euryarchaeota archaeon];ABC transporter ATP-binding protein [Euryarchaeota archaeon];ABC transporter ATP-binding protein [Euryarchaeota archaeon];ABC transporter ATP-binding protein [Euryarchaeota archaeon]	peptide transporter	ABC transporter
_SF_SG8-5_bin51_NODE_1_length_956489_cov_12.373157_14	SG8-5_SF_bin51	1.1e-107	ko:K02031,ko:K02032	2XSTM@28890,3F39K@33867,COG0444@1,arCOG00181@2157	TIGRFAM oligopeptide dipeptide ABC transporter	1.2e-24	IPR003439	ABC transporter-like	KYK26667.1;HGI33680.1;TLZ70934.1;TET90355.1;TLZ63978.1	7.40E-152;9.10E-126;8.20E-119;1.40E-118;3.00E-113	547;460.3;437.2;436.4;418.7	peptide ABC transporter ATP-binding protein [Euryarchaeota archaeon SG8-5];ABC transporter ATP-binding protein [Euryarchaeota archaeon];ABC transporter ATP-binding protein [Euryarchaeota archaeon];ABC transporter ATP-binding protein [Methanomassiliicoccales archaeon];ABC transporter ATP-binding protein [Euryarchaeota archaeon]	peptide transporter	ABC transporter
_SF_SG8-5_bin11_NODE_4_length_256996_cov_42.424756_73	SG8-5_SF_bin11	NA	NA	NA	NA	7.93e-61	IPR027417	P-loop containing nucleoside triphosphate hydrolase	KYK26667.1;HGI33680.1;TLZ70934.1;TET90355.1;TLZ63978.1	1.10E-152;9.10E-126;2.20E-119;5.30E-118;1.20E-114	549.7;460.3;439.1;434.5;423.3	peptide ABC transporter ATP-binding protein [Euryarchaeota archaeon SG8-5];ABC transporter ATP-binding protein [Euryarchaeota archaeon];ABC transporter ATP-binding protein [Euryarchaeota archaeon];ABC transporter ATP-binding protein [Methanomassiliicoccales archaeon];ABC transporter ATP-binding protein [Euryarchaeota archaeon]	peptide transporter	ABC transporter
cellF9_SG8-5_bin.53.strict__NODE_77_length_4954_cov_4.134509_3	SG8-5_CellF9_bin53	3.7e-23	ko:K02031,ko:K02032	2XSTM@28890,3F39K@33867,COG0444@1,arCOG00181@2157	TIGRFAM oligopeptide dipeptide ABC transporter	2.16e-17	IPR027417	P-loop containing nucleoside triphosphate hydrolase	KYK26667.1;HGI33680.1;TFG71025.1;WP_008082231.1;WP_008086051.1	6.60E-39;4.10E-25;1.20E-24;4.30E-22;4.30E-22	170.2;124.4;122.9;114.4;114.4	peptide ABC transporter ATP-binding protein [Euryarchaeota archaeon SG8-5];ABC transporter ATP-binding protein [Euryarchaeota archaeon];ABC transporter ATP-binding protein [Methanomassiliicoccus sp.];"ABC transporter ATP-binding protein [Aciduliprofundum boonei]_x0001_ADD08653.1 oligopeptide/dipeptide ABC transporter, ATPase subunit [Aciduliprofundum boonei T469]_x0001_EDY36852.1 Oligopeptide/dip…	peptide transporter	ABC transporter
_HMA_50-75cm_original_bin87_k141_1692183_length_6891_cov_118.2117_2	Bathy-15_HMA_bin87	4e-104	ko:K02032,ko:K10823	2Y5BH@28890,3F31T@33867,COG4608@1,arCOG00184@2157	TIGRFAM oligopeptide dipeptide ABC transporter	2.54e-111			RLI13669.1;RLF18695.1;RLG60409.1;RLI25906.1;KYH37141.1	1.20E-122;3.20E-112;9.40E-112;1.00E-110;1.40E-110	449.9;415.2;413.7;410.2;409.8	peptide ABC transporter substrate-binding protein [Candidatus Bathyarchaeota archaeon];oligopeptide ABC transporter ATP-binding protein [Thermoprotei archaeon];oligopeptide ABC transporter ATP-binding protein [Candidatus Geothermarchaeota archaeon];oligopeptide ABC transporter ATP-binding protein [Candidatus Bathyarchaeota archaeon];peptide ABC transporter ATPase [Candidatus Bathyarchaeota archae…	peptide transporter	ABC transporter
_Hel238_reassembled_bin91_contig-145_27814_3	Bathy-15_Hel238_bin91	3.1e-104	ko:K02032,ko:K10823	2Y5BH@28890,3F31T@33867,COG4608@1,arCOG00184@2157	TIGRFAM oligopeptide dipeptide ABC transporter	2.16e-111			RLI13669.1;RLF18695.1;RLG60409.1;RLI25906.1;KYH37141.1	6.90E-123;3.20E-112;1.60E-111;1.00E-110;1.40E-110	450.7;415.2;412.9;410.2;409.8	peptide ABC transporter substrate-binding protein [Candidatus Bathyarchaeota archaeon];oligopeptide ABC transporter ATP-binding protein [Thermoprotei archaeon];oligopeptide ABC transporter ATP-binding protein [Candidatus Geothermarchaeota archaeon];oligopeptide ABC transporter ATP-binding protein [Candidatus Bathyarchaeota archaeon];peptide ABC transporter ATPase [Candidatus Bathyarchaeota archae…	peptide transporter	ABC transporter
_Hel_0_bin85_resembly_Gimiplasmatales_UBA10834_NODE_224_length_81704_cov_2.435245_71	Gimiplasmatales_UBA10834_Hel0_bin85	1.6e-136	ko:K01745	1TPCW@1239,4H301@909932,COG2986@1,COG2986@2	Histidine ammonia-lyase	0	IPR001106	Aromatic amino acid lyase	OGS43561.1;OGS51584.1;OGS56493.1;TFG67332.1;RDE12582.1	6.60E-197;5.30E-194;2.40E-191;8.50E-168;3.90E-149	697.2;687.6;678.7;600.5;538.5	histidine ammonia-lyase [Euryarchaeota archaeon RBG 13 57 23];histidine ammonia-lyase [Euryarchaeota archaeon RBG 13 61 15];histidine ammonia-lyase [Euryarchaeota archaeon RBG 19FT COMBO 56 21];"histidine ammonia-lyase, partial [Methanomassiliicoccus sp.]";histidine ammonia-lyase [Candidatus Thorarchaeota archaeon]	histidine ammonia-lyase	Histidine->glutamate
_SG_225_Gimiplasmatales_UBA10834_NODE_2_length_220125_cov_9.804824_157	Gimiplasmatales_UBA10834_SG225_bin4	1.5e-137	ko:K01745	1TPCW@1239,247XP@186801,260ZG@186807,COG2986@1,COG2986@2	PFAM Phenylalanine and histidine ammonia-lyase	0	IPR001106	Aromatic amino acid lyase	OGS43561.1;OGS51584.1;OGS56493.1;TFG67332.1;RDE12582.1	2.90E-200;6.70E-197;4.80E-195;5.70E-172;5.90E-153	708.4;697.2;691;614.4;551.2	histidine ammonia-lyase [Euryarchaeota archaeon RBG 13 57 23];histidine ammonia-lyase [Euryarchaeota archaeon RBG 13 61 15];histidine ammonia-lyase [Euryarchaeota archaeon RBG 19FT COMBO 56 21];"histidine ammonia-lyase, partial [Methanomassiliicoccus sp.]";histidine ammonia-lyase [Candidatus Thorarchaeota archaeon]	histidine ammonia-lyase	Histidine->glutamate
_SG_225_Uncultured_Thermoplasmata_k141_2286337_length_14676_cov_18.9728_3	Unculture Thermoplasmata_SG225_bin14	4.1e-140	ko:K01745	1TPCW@1239,247XP@186801,42FDT@68295,COG2986@1,COG2986@2	Histidine ammonia-lyase	6.83e-182	IPR008948	L-Aspartase-like	KPL08001.1;HBC47191.1;PJA28248.1;OGC91141.1;TET93946.1	1.20E-166;7.80E-166;1.50E-164;3.10E-162;2.30E-149	596.7;594;589.7;582;539.3	histidine ammonia-lyase [bacterium SM23 57];histidine ammonia-lyase [candidate division Zixibacteria bacterium];histidine ammonia-lyase [candidate division Zixibacteria bacterium CG 4 9 14 3 um filter 46 8];histidine ammonia-lyase [candidate division Zixibacteria bacterium RBG 16 53 22];histidine ammonia-lyase [candidate division Zixibacteria bacterium]	histidine ammonia-lyase	Histidine->glutamate
_SG_225_bin22_bin22_Thermoplasmata_NODE_478_length_2138_cov_2.532751_1	Unculture Thermoplasmata_SG225_bin22	1e-101	ko:K01745	1TPCW@1239,247XP@186801,36DCC@31979,COG2986@1,COG2986@2	Histidine ammonia-lyase	NA	NA	NA	RLI56559.1;RLI50697.1;TXT53975.1;TFG15547.1;KJS10311.1	4.20E-106;2.30E-104;3.00E-104;4.00E-104;5.20E-104	395.2;389.4;389;388.7;388.3	histidine ammonia-lyase [Candidatus Thorarchaeota archaeon]_x0001_RLI59971.1 histidine ammonia-lyase [Candidatus Thorarchaeota archaeon];histidine ammonia-lyase [Candidatus Thorarchaeota archaeon];Histidine ammonia-lyase [Candidatus Thorarchaeota archaeon];histidine ammonia-lyase [Candidatus Thorarchaeota archaeon];histidine ammonia-lyase [Peptococcaceae bacterium BRH c8a]	histidine ammonia-lyase	Histidine->glutamate
_Hel_0_bin85_resembly_Gimiplasmatales_UBA10834_NODE_6217_length_19372_cov_2.494882_5	Gimiplasmatales_UBA10834_Hel0_bin85	1.2e-231	ko:K01712	1TPZ9@1239,247YS@186801,42FI5@68295,COG2987@1,COG2987@2	Catalyzes the conversion of urocanate to 4-imidazolone- 5-propionate	4.2e-90	IPR035401	Urocanase, C-terminal domain	OGS43965.1;OGS56716.1;TLZ98301.1;TLZ85075.1;HGV84793.1	1.10E-253;5.60E-253;6.00E-247;1.50E-245;5.60E-245	885.9;883.6;863.6;859;857.1	urocanate hydratase [Euryarchaeota archaeon RBG 13 57 23];urocanate hydratase [Euryarchaeota archaeon RBG 19FT COMBO 56 21];urocanate hydratase [Euryarchaeota archaeon]_x0001_TMA03096.1 urocanate hydratase [Euryarchaeota archaeon];urocanate hydratase [Euryarchaeota archaeon];urocanate hydratase [Euryarchaeota archaeon]	urocanate hydratase	Histidine->glutamate
_SG_225_Gimiplasmatales_UBA10834_NODE_2_length_220125_cov_9.804824_32	Gimiplasmatales_UBA10834_SG225_bin4	1.7e-218	ko:K01712	1TPZ9@1239,247YS@186801,42FI5@68295,COG2987@1,COG2987@2	Catalyzes the conversion of urocanate to 4-imidazolone- 5-propionate	3.79e-235	IPR036190	Urocanase superfamily	OGS43965.1;OGS56716.1;HGI33133.1;HGV84793.1;TLZ59722.1	5.80E-241;9.90E-241;6.60E-237;1.70E-232;4.60E-230	843.6;842.8;830.1;815.5;807.4	urocanate hydratase [Euryarchaeota archaeon RBG 13 57 23];urocanate hydratase [Euryarchaeota archaeon RBG 19FT COMBO 56 21];urocanate hydratase [Euryarchaeota archaeon];urocanate hydratase [Euryarchaeota archaeon];urocanate hydratase [Euryarchaeota archaeon]	urocanate hydratase	Histidine->glutamate
_SG_225_Gimiplasmatales_UBA10834_NODE_47_length_744_cov_3.758621_1	Gimiplasmatales_UBA10834_SG225_bin4	1.6e-112	ko:K01712	2G5PQ@200795,COG2987@1,COG2987@2	Catalyzes the conversion of urocanate to 4-imidazolone- 5-propionate	6.8e-104	IPR036190	Urocanase superfamily	OGO63817.1;OGO65017.1;KAA3642913.1;HEP84785.1;PWB54580.1	7.80E-115;8.60E-114;2.50E-113;7.30E-113;1.60E-112	423.3;419.9;418.3;416.8;415.6	urocanate hydratase [Chloroflexi bacterium RBG 19FT COMBO 55 16];urocanate hydratase [Chloroflexi bacterium RBG 19FT COMBO 50 10];urocanate hydratase [Chloroflexi bacterium];urocanate hydratase [Chloroflexi bacterium];urocanate hydratase [Anaerolineales bacterium]	urocanate hydratase	Histidine->glutamate
cellF9_SG8-5_bin.53.strict__NODE_3_length_99689_cov_5.795627_47	SG8-5_CellF9_bin53	7.5e-204	ko:K01712	1TPZ9@1239,247YS@186801,COG2987@1,COG2987@2	Catalyzes the conversion of urocanate to 4-imidazolone- 5-propionate	4.2e-84	IPR035085	Urocanase, Rossmann-like domain	KYK25692.1;PJB22023.1;RLF46260.1;KAA0002836.1;RLF48113.1	9.10E-253;1.50E-239;7.00E-237;1.60E-233;3.40E-231	882.9;839;830.1;818.9;811.2	urocanate hydratase [Euryarchaeota archaeon SG8-5];urocanate hydratase [Euryarchaeota archaeon CG 4 9 14 3 um filter 38 12];urocanate hydratase [Thermoplasmata archaeon];urocanate hydratase [Thermoplasmata archaeon];urocanate hydratase [Thermoplasmata archaeon]	urocanate hydratase	Histidine->glutamate
_SF_SG8-5_bin11_NODE_4_length_256996_cov_42.424756_140	SG8-5_SF_bin11	NA	NA	NA	NA	4.2e-84	IPR035085	Urocanase, Rossmann-like domain	KYK25692.1;PJB22023.1;RLF46260.1;KAA0002836.1;RLF48113.1	9.10E-253;1.50E-239;7.00E-237;1.60E-233;3.40E-231	882.9;839;830.1;818.9;811.2	urocanate hydratase [Euryarchaeota archaeon SG8-5];urocanate hydratase [Euryarchaeota archaeon CG 4 9 14 3 um filter 38 12];urocanate hydratase [Thermoplasmata archaeon];urocanate hydratase [Thermoplasmata archaeon];urocanate hydratase [Thermoplasmata archaeon]	urocanate hydratase	Histidine->glutamate
_SF_SG8-5_bin51_NODE_3_length_248019_cov_11.093018_147	SG8-5_SF_bin51	6.1e-206	ko:K01712	1TPZ9@1239,247YS@186801,COG2987@1,COG2987@2	Catalyzes the conversion of urocanate to 4-imidazolone- 5-propionate	2.4e-83	IPR035085	Urocanase, Rossmann-like domain	KYK25692.1;PJB22023.1;RLF46260.1;KAA0002836.1;KAA0001786.1	1.40E-253;8.80E-240;1.70E-238;1.60E-236;1.90E-234	885.6;839.7;835.5;828.9;822	urocanate hydratase [Euryarchaeota archaeon SG8-5];urocanate hydratase [Euryarchaeota archaeon CG 4 9 14 3 um filter 38 12];urocanate hydratase [Thermoplasmata archaeon];urocanate hydratase [Thermoplasmata archaeon];urocanate hydratase [Thermoplasmata archaeon]_x0001_RLF33961.1 urocanate hydratase [Thermoplasmata archaeon]	urocanate hydratase	Histidine->glutamate
_SG_225_Uncultured_Thermoplasmata_k141_377466_length_55582_cov_33.1441_20	Unculture Thermoplasmata_SG225_bin14	4.7e-238	ko:K01712	1TPZ9@1239,247YS@186801,42FI5@68295,COG2987@1,COG2987@2	Catalyzes the conversion of urocanate to 4-imidazolone- 5-propionate	2.9e-86	IPR035085	Urocanase, Rossmann-like domain	WP_127017971.1;RKY46982.1;HHS76736.1;RLE04121.1;TFB13993.1	3.40E-247;7.80E-244;7.80E-244;8.00E-241;1.80E-240	864.4;853.2;853.2;843.2;842	urocanate hydratase [Anoxybacter fermentans]_x0001_AZR74609.1 urocanate hydratase [Anoxybacter fermentans];urocanate hydratase [Candidatus Marinimicrobia bacterium];urocanate hydratase [bacterium];urocanate hydratase [Candidatus Aminicenantes bacterium];urocanate hydratase [Candidatus Marinimicrobia bacterium MT.SAG.4]	urocanate hydratase	Histidine->glutamate
_Hel_0_bin85_resembly_Gimiplasmatales_UBA10834_NODE_705_length_50906_cov_2.493688_37	Gimiplasmatales_UBA10834_Hel0_bin85	2.9e-115	ko:K01468	1TP2J@1239,24AGR@186801,260J1@186807,COG1228@1,COG1228@2	PFAM Amidohydrolase family	1e-136	IPR005920	Imidazolonepropionase	OGS56035.1;OGS51590.1;TFG68136.1;OGS44446.1;OGS42363.1	4.10E-160;4.50E-159;5.00E-158;1.10E-157;3.00E-155	574.7;571.2;567.8;566.6;558.5	imidazolonepropionase [Euryarchaeota archaeon RBG 19FT COMBO 56 21];imidazolonepropionase [Euryarchaeota archaeon RBG 13 61 15];imidazolonepropionase [Methanomassiliicoccus sp.];imidazolonepropionase [Euryarchaeota archaeon RBG 13 57 23];imidazolonepropionase [Euryarchaeota archaeon RBG 16 62 10]	imidazolonepropionase	Histidine->glutamate
_Hel_0_bin85_resembly_Gimiplasmatales_UBA10834_NODE_6217_length_19372_cov_2.494882_5	Gimiplasmatales_UBA10834_Hel0_bin85	1.2e-231	ko:K01712	1TPZ9@1239,247YS@186801,42FI5@68295,COG2987@1,COG2987@2	Catalyzes the conversion of urocanate to 4-imidazolone- 5-propionate	4.2e-90	IPR035401	Urocanase, C-terminal domain	OGS43965.1;OGS56716.1;TLZ98301.1;TLZ85075.1;HGV84793.1	1.10E-253;5.60E-253;6.00E-247;1.50E-245;5.60E-245	885.9;883.6;863.6;859;857.1	urocanate hydratase [Euryarchaeota archaeon RBG 13 57 23];urocanate hydratase [Euryarchaeota archaeon RBG 19FT COMBO 56 21];urocanate hydratase [Euryarchaeota archaeon]_x0001_TMA03096.1 urocanate hydratase [Euryarchaeota archaeon];urocanate hydratase [Euryarchaeota archaeon];urocanate hydratase [Euryarchaeota archaeon]	urocanate hydratase	Histidine->glutamate
_SG_225_Gimiplasmatales_UBA10834_NODE_10_length_40415_cov_8.967227_21	Gimiplasmatales_UBA10834_SG225_bin4	3.2e-114	ko:K01468	1TP2J@1239,1WG5A@129337,4HAVY@91061,COG1228@1,COG1228@2	imidazolonepropionase activity	3.3e-138	IPR005920	Imidazolonepropionase	OGS56035.1;TFG68136.1;OGS51590.1;OGS44446.1;OGS42363.1	1.10E-162;2.40E-160;2.40E-160;2.00E-159;1.40E-157	583.2;575.5;575.5;572.4;566.2	imidazolonepropionase [Euryarchaeota archaeon RBG 19FT COMBO 56 21];imidazolonepropionase [Methanomassiliicoccus sp.];imidazolonepropionase [Euryarchaeota archaeon RBG 13 61 15];imidazolonepropionase [Euryarchaeota archaeon RBG 13 57 23];imidazolonepropionase [Euryarchaeota archaeon RBG 16 62 10]	imidazolonepropionase	Histidine->glutamate
_SG_225_Gimiplasmatales_UBA10834_NODE_2_length_220125_cov_9.804824_32	Gimiplasmatales_UBA10834_SG225_bin4	1.7e-218	ko:K01712	1TPZ9@1239,247YS@186801,42FI5@68295,COG2987@1,COG2987@2	Catalyzes the conversion of urocanate to 4-imidazolone- 5-propionate	3.79e-235	IPR036190	Urocanase superfamily	OGS43965.1;OGS56716.1;HGI33133.1;HGV84793.1;TLZ59722.1	5.80E-241;9.90E-241;6.60E-237;1.70E-232;4.60E-230	843.6;842.8;830.1;815.5;807.4	urocanate hydratase [Euryarchaeota archaeon RBG 13 57 23];urocanate hydratase [Euryarchaeota archaeon RBG 19FT COMBO 56 21];urocanate hydratase [Euryarchaeota archaeon];urocanate hydratase [Euryarchaeota archaeon];urocanate hydratase [Euryarchaeota archaeon]	urocanate hydratase	Histidine->glutamate
cellF9_SG8-5_bin.53.strict__NODE_25_length_22775_cov_6.034320_18	SG8-5_CellF9_bin53	2.9e-123	ko:K01468	1TP2J@1239,24AGR@186801,36DRZ@31979,COG1228@1,COG1228@2	imidazolonepropionase activity	4.3e-143	IPR005920	Imidazolonepropionase	PKK86061.1;KYK32674.1;KYK20978.1;PIV68696.1;TET61459.1	1.90E-133;8.20E-129;5.30E-128;4.60E-124;4.60E-124	486.1;470.7;468;454.9;454.9	imidazolonepropionase, partial [Thermoplasmata archaeon HGW-Thermoplasmata-1];imidazolonepropionase [Thermoplasmatales archaeon SG8-52-3];imidazolonepropionase [Thermoplasmatales archaeon SG8-52-2];imidazolonepropionase [Euryarchaeota archaeon CG01 land 8 20 14 3 00 38 12]_x0001_PJB22114.1 imidazolonepropionase [Euryarchaeota archaeon CG 4 9 14 3 um filter 38 12];imidazolonepropionase [Candidatus…	imidazolonepropionase	Histidine->glutamate
cellF9_SG8-5_bin.53.strict__NODE_3_length_99689_cov_5.795627_47	SG8-5_CellF9_bin53	7.5e-204	ko:K01712	1TPZ9@1239,247YS@186801,COG2987@1,COG2987@2	Catalyzes the conversion of urocanate to 4-imidazolone- 5-propionate	4.2e-84	IPR035085	Urocanase, Rossmann-like domain	KYK25692.1;PJB22023.1;RLF46260.1;KAA0002836.1;RLF48113.1	9.10E-253;1.50E-239;7.00E-237;1.60E-233;3.40E-231	882.9;839;830.1;818.9;811.2	urocanate hydratase [Euryarchaeota archaeon SG8-5];urocanate hydratase [Euryarchaeota archaeon CG 4 9 14 3 um filter 38 12];urocanate hydratase [Thermoplasmata archaeon];urocanate hydratase [Thermoplasmata archaeon];urocanate hydratase [Thermoplasmata archaeon]	urocanate hydratase	Histidine->glutamate
_SF_SG8-5_bin11_NODE_3_length_261582_cov_39.982295_215	SG8-5_SF_bin11	NA	NA	NA	NA	4.3e-143	IPR005920	Imidazolonepropionase	PKK86061.1;KYK32674.1;KYK20978.1;PIV68696.1;TET61459.1	1.90E-133;8.20E-129;5.30E-128;4.60E-124;4.60E-124	486.1;470.7;468;454.9;454.9	imidazolonepropionase, partial [Thermoplasmata archaeon HGW-Thermoplasmata-1];imidazolonepropionase [Thermoplasmatales archaeon SG8-52-3];imidazolonepropionase [Thermoplasmatales archaeon SG8-52-2];imidazolonepropionase [Euryarchaeota archaeon CG01 land 8 20 14 3 00 38 12]_x0001_PJB22114.1 imidazolonepropionase [Euryarchaeota archaeon CG 4 9 14 3 um filter 38 12];imidazolonepropionase [Candidatus…	imidazolonepropionase	Histidine->glutamate
_SF_SG8-5_bin51_NODE_2_length_316666_cov_10.986323_1	SG8-5_SF_bin51	1.2e-121	ko:K01468	1TP2J@1239,24AGR@186801,36DRZ@31979,COG1228@1,COG1228@2	imidazolonepropionase activity	8.3e-23	IPR006680	Amidohydrolase-related	PKK86061.1;TET20737.1;PIV68696.1;RLI20046.1;EMR74964.1	3.20E-133;1.00E-126;1.50E-125;1.50E-125;1.90E-125	485.3;463.8;459.9;459.9;459.5	imidazolonepropionase, partial [Thermoplasmata archaeon HGW-Thermoplasmata-1];imidazolonepropionase [Candidatus Bathyarchaeota archaeon];imidazolonepropionase [Euryarchaeota archaeon CG01 land 8 20 14 3 00 38 12]_x0001_PJB22114.1 imidazolonepropionase [Euryarchaeota archaeon CG 4 9 14 3 um filter 38 12];imidazolonepropionase [Candidatus Bathyarchaeota archaeon];imidazolonepropionase [Thermoplasma…	imidazolonepropionase	Histidine->glutamate
_SG_225_Uncultured_Thermoplasmata_k141_2632112_length_74643_cov_29.1458_37	Unculture Thermoplasmata_SG225_bin14	1.7e-126	ko:K01468	1TP2J@1239,24AGR@186801,COG1228@1,COG1228@2	Belongs to the metallo-dependent hydrolases superfamily. HutI family	3.9e-144	IPR005920	Imidazolonepropionase	PKK86061.1;NHJ47198.1;NHK31410.1;NHK33041.1;TKJ25470.1	1.70E-132;9.10E-131;2.00E-130;5.90E-130;2.90E-129	483;477.2;476.1;474.6;472.2	imidazolonepropionase, partial [Thermoplasmata archaeon HGW-Thermoplasmata-1];imidazolonepropionase [Asgard group archaeon];imidazolonepropionase [Asgard group archaeon];imidazolonepropionase [Asgard group archaeon];imidazolonepropionase [Candidatus Lokiarchaeota archaeon Loki b31]	imidazolonepropionase	Histidine->glutamate
_SG_225_bin22_bin22_Thermoplasmata_NODE_294_length_3061_cov_2.306300_2	Unculture Thermoplasmata_SG225_bin22	2.9e-99	ko:K01468	1TP2J@1239,24AGR@186801,COG1228@1,COG1228@2	Belongs to the metallo-dependent hydrolases superfamily. HutI family	NA	NA	NA	PKK86061.1;HEM62133.1;TKJ30309.1;OGB92640.1;TFG15551.1	5.50E-109;9.10E-104;4.50E-103;7.70E-103;1.00E-102	404.8;387.5;385.2;384.4;384	imidazolonepropionase, partial [Thermoplasmata archaeon HGW-Thermoplasmata-1];imidazolonepropionase [Chloroflexi bacterium];imidazolonepropionase [Chloroflexi bacterium B3 Chlor];imidazolonepropionase [candidate division NC10 bacterium RIFCSPLOWO2 02 FULL 66 22]_x0001_OGC02811.1 imidazolonepropionase [candidate division NC10 bacterium RIFCSPLOWO2 12 FULL 66 18];imidazolonepropionase [Candidatus T…	imidazolonepropionase	Histidine->glutamate
_Hel_0_bin85_resembly_Gimiplasmatales_UBA10834_NODE_2897_length_28047_cov_2.460530_22	Gimiplasmatales_UBA10834_Hel0_bin85	1.4e-92	ko:K00603,ko:K01746,ko:K13990	2NNXZ@2323,COG3404@1,COG3404@2,COG3643@1,COG3643@2	Formiminotransferase-cyclodeaminase	4.71e-68	IPR022384	Formiminotransferase catalytic domain superfamily	OGS42356.1;TFG69800.1;OGS43556.1;OGS55863.1;TLZ98107.1	1.40E-130;5.00E-128;1.10E-127;1.60E-126;6.10E-102	476.1;467.6;466.5;462.6;380.9	glutamate formimidoyltransferase [Euryarchaeota archaeon RBG 16 62 10];glutamate formimidoyltransferase [Methanomassiliicoccus sp.];glutamate formimidoyltransferase [Euryarchaeota archaeon RBG 13 57 23];glutamate formimidoyltransferase [Euryarchaeota archaeon RBG 19FT COMBO 56 21];glutamate formimidoyltransferase [Euryarchaeota archaeon]	glutamate formimidoyltransferase	Histidine->glutamate
_SG_225_Gimiplasmatales_UBA10834_NODE_2_length_220125_cov_9.804824_152	Gimiplasmatales_UBA10834_SG225_bin4	2.1e-91	ko:K00603,ko:K01746,ko:K13990	2NNXZ@2323,COG3404@1,COG3404@2,COG3643@1,COG3643@2	Formiminotransferase-cyclodeaminase	4.3e-26	IPR013802	Formiminotransferase, C-terminal subdomain	OGS42356.1;TFG69800.1;OGS43556.1;OGS55863.1;TLZ98107.1	6.10E-126;1.80E-125;8.20E-123;5.30E-122;3.00E-101	460.7;459.1;450.3;447.6;378.6	glutamate formimidoyltransferase [Euryarchaeota archaeon RBG 16 62 10];glutamate formimidoyltransferase [Methanomassiliicoccus sp.];glutamate formimidoyltransferase [Euryarchaeota archaeon RBG 13 57 23];glutamate formimidoyltransferase [Euryarchaeota archaeon RBG 19FT COMBO 56 21];glutamate formimidoyltransferase [Euryarchaeota archaeon]	glutamate formimidoyltransferase	Histidine->glutamate
cellF9_SG8-5_bin.53.strict__NODE_17_length_31200_cov_5.103043_7	SG8-5_CellF9_bin53	5.6e-146	ko:K00603,ko:K13990	2NNXZ@2323,COG3404@1,COG3404@2,COG3643@1,COG3643@2	Formiminotransferase-cyclodeaminase	3.6e-51	IPR007044	Cyclodeaminase/cyclohydrolase	KYK28568.1;RLC53402.1;OPX30130.1;RLC52932.1;HHE37747.1	4.10E-192;6.00E-159;7.80E-159;7.80E-159;1.90E-157	681.4;571.2;570.9;570.9;566.2	formiminotransferase-cyclodeaminase, partial [Euryarchaeota archaeon SG8-5];glutamate formimidoyltransferase [Candidatus Cloacimonetes bacterium];glutamate formimidoyltransferase [Candidatus Cloacimonas sp. 4484 143];glutamate formimidoyltransferase [Candidatus Cloacimonetes bacterium];glutamate formimidoyltransferase [Candidatus Cloacimonetes bacterium]	glutamate formimidoyltransferase	Histidine->glutamate
_SF_SG8-5_bin11_NODE_1_length_718769_cov_43.354985_132	SG8-5_SF_bin11	NA	NA	NA	NA	3.6e-51	IPR007044	Cyclodeaminase/cyclohydrolase	KYK28568.1;RLC53402.1;OPX30130.1;RLC52932.1;HHE37747.1	4.10E-192;6.00E-159;7.80E-159;7.80E-159;1.90E-157	681.4;571.2;570.9;570.9;566.2	formiminotransferase-cyclodeaminase, partial [Euryarchaeota archaeon SG8-5];glutamate formimidoyltransferase [Candidatus Cloacimonetes bacterium];glutamate formimidoyltransferase [Candidatus Cloacimonas sp. 4484 143];glutamate formimidoyltransferase [Candidatus Cloacimonetes bacterium];glutamate formimidoyltransferase [Candidatus Cloacimonetes bacterium]	glutamate formimidoyltransferase	Histidine->glutamate
_SF_SG8-5_bin51_NODE_6_length_77940_cov_10.423153_55	SG8-5_SF_bin51	1.9e-146	ko:K00603,ko:K13990	2NNXZ@2323,COG3404@1,COG3404@2,COG3643@1,COG3643@2	Formiminotransferase-cyclodeaminase	8.8e-52	IPR007044	Cyclodeaminase/cyclohydrolase	KYK28568.1;HAN40934.1;RLC53402.1;OPX30130.1;RLC52932.1	5.40E-192;1.60E-159;2.10E-159;2.70E-159;2.70E-159	681;573.2;572.8;572.4;572.4	formiminotransferase-cyclodeaminase, partial [Euryarchaeota archaeon SG8-5];glutamate formimidoyltransferase [Candidatus Cloacimonas sp.];glutamate formimidoyltransferase [Candidatus Cloacimonetes bacterium];glutamate formimidoyltransferase [Candidatus Cloacimonas sp. 4484 143];glutamate formimidoyltransferase [Candidatus Cloacimonetes bacterium]	glutamate formimidoyltransferase	Histidine->glutamate
_SG_225_Uncultured_Thermoplasmata_k141_2296994_length_14737_cov_17.9931_5	Unculture Thermoplasmata_SG225_bin14	1.5e-102	ko:K00603,ko:K01746,ko:K13990	2NNXZ@2323,COG3404@1,COG3404@2,COG3643@1,COG3643@2	Formiminotransferase-cyclodeaminase	3.7e-29	IPR013802	Formiminotransferase, C-terminal subdomain	RLG71302.1;HGZ56715.1;RLF49311.1;HFZ05498.1;HGI34090.1	1.10E-108;1.60E-105;5.90E-105;6.50E-104;8.00E-102	403.3;392.9;391;387.5;380.6	glutamate formimidoyltransferase [Euryarchaeota archaeon];glutamate formimidoyltransferase [candidate division Zixibacteria bacterium];glutamate formimidoyltransferase [Thermoplasmata archaeon];glutamate formimidoyltransferase [Candidatus Micrarchaeota archaeon];glutamate formimidoyltransferase [Euryarchaeota archaeon]	glutamate formimidoyltransferase	Histidine->glutamate
_SG_225_bin22_bin22_Thermoplasmata_NODE_533_length_1990_cov_2.530058_3	Unculture Thermoplasmata_SG225_bin22	3.1e-48	ko:K00603,ko:K13990	1TP5T@1239,24905@186801,36DMA@31979,COG3643@1,COG3643@2	Glutamate formiminotransferase	NA	NA	NA	RLF49311.1;CAI78471.1;WP_148134425.1;HAL61555.1;TDF71745.1	1.20E-50;4.50E-50;1.00E-49;1.30E-49;8.50E-49	209.5;207.6;206.5;206.1;203.4	glutamate formimidoyltransferase [Thermoplasmata archaeon];hypothetical protein [uncultured Latescibacteria bacterium];glutamate formimidoyltransferase [Peptococcaceae bacterium DCMF]_x0001_ATW25171.1 glutamate formimidoyltransferase [Peptococcaceae bacterium DCMF];glutamate formimidoyltransferase [Chloroflexi bacterium];glutamate formimidoyltransferase [Clostridia bacterium k32]	glutamate formimidoyltransferase	Histidine->glutamate
_Hel238_reassembled_bin100_NODE_338_length_1906_cov_50.319847_3	Bathy-15_Hel238_bin100	2.8e-43	ko:K00261,ko:K00262	1MUMF@1224,2MMQF@213118,2WKTV@28221,42NK7@68525,COG0334@1,COG0334@2	Glutamate/Leucine/Phenylalanine/Valine dehydrogenase	5.02e-81	IPR033922	NAD(P) binding domain of glutamate dehydrogenase	RDE13948.1;KON31116.1;RDE17799.1;TEU12971.1;HEC87236.1	4.50E-108;5.80E-108;2.90E-107;2.50E-90;2.60E-84	401.4;401;398.7;342.4;322.4	Glu/Leu/Phe/Val dehydrogenase [Candidatus Thorarchaeota archaeon];hypothetical protein AC482 01975 [miscellaneous Crenarchaeota group-15 archaeon DG-45];hypothetical protein C4K49 00965 [Candidatus Thorarchaeota archaeon];"Glu/Leu/Phe/Val dehydrogenase, partial [Candidatus Bathyarchaeota archaeon]";Glu/Leu/Phe/Val dehydrogenase [Thermoplasmatales archaeon]	glutamate dehydrogenase	glutamate->2-oxoglutarate
_Hel238_reassembled_bin91_contig-145_9046_5	Bathy-15_Hel238_bin91	1.5e-127	ko:K00260,ko:K00261	1TP45@1239,24960@186801,42FA1@68295,COG0334@1,COG0334@2	Belongs to the Glu Leu Phe Val dehydrogenases family	4.6e-73	IPR006096	Glutamate/phenylalanine/leucine/valine dehydrogenase, C-terminal	MQY83301.1;TEU12973.1;RLI10635.1;RLI08178.1;KON29494.1	2.50E-223;1.60E-193;1.10E-178;2.30E-176;4.70E-161	784.6;685.6;636.3;628.6;577.8	glutamate dehydrogenase [archaeon];Glu/Leu/Phe/Val dehydrogenase [Candidatus Bathyarchaeota archaeon];glutamate dehydrogenase [Candidatus Bathyarchaeota archaeon];glutamate dehydrogenase [Candidatus Bathyarchaeota archaeon];glutamate dehydrogenase [miscellaneous Crenarchaeota group archaeon SMTZ1-55]	glutamate dehydrogenase	glutamate->2-oxoglutarate
_Hel_0_bin85_resembly_Gimiplasmatales_UBA10834_NODE_5532_length_20488_cov_1.956878_12	Gimiplasmatales_UBA10834_Hel0_bin85	1.3e-139	ko:K00261	2G5SR@200795,374XT@32061,COG0334@1,COG0334@2	Belongs to the Glu Leu Phe Val dehydrogenases family	7.36e-69			OGS55716.1;OGS44032.1;OGS61354.1;TLZ68066.1;TLZ56952.1	1.10E-197;1.10E-176;9.60E-162;1.60E-161;2.10E-161	699.5;629.8;580.1;579.3;578.9	glutamate dehydrogenase [Euryarchaeota archaeon RBG 19FT COMBO 56 21];glutamate dehydrogenase [Euryarchaeota archaeon RBG 13 57 23];glutamate dehydrogenase [Euryarchaeota archaeon RBG 19FT COMBO 69 17];Glu/Leu/Phe/Val dehydrogenase [Euryarchaeota archaeon];Glu/Leu/Phe/Val dehydrogenase [Euryarchaeota archaeon]	glutamate dehydrogenase	glutamate->2-oxoglutarate
_SG_225_Gimiplasmatales_UBA10834_NODE_9_length_51756_cov_9.609455_11	Gimiplasmatales_UBA10834_SG225_bin4	2.6e-140	ko:K00261	2G5SR@200795,374XT@32061,COG0334@1,COG0334@2	Belongs to the Glu Leu Phe Val dehydrogenases family	2.9e-76	IPR006096	Glutamate/phenylalanine/leucine/valine dehydrogenase, C-terminal	OGS55716.1;OGS44032.1;TLZ68066.1;TLZ56952.1;OGS45619.1	1.50E-199;1.10E-176;1.40E-160;1.80E-160;1.80E-160	705.7;629.8;576.2;575.9;575.9	glutamate dehydrogenase [Euryarchaeota archaeon RBG 19FT COMBO 56 21];glutamate dehydrogenase [Euryarchaeota archaeon RBG 13 57 23];Glu/Leu/Phe/Val dehydrogenase [Euryarchaeota archaeon];Glu/Leu/Phe/Val dehydrogenase [Euryarchaeota archaeon];glutamate dehydrogenase [Euryarchaeota archaeon RBG 16 67 27]	glutamate dehydrogenase	glutamate->2-oxoglutarate
cellF9_SG8-5_bin.53.strict__NODE_37_length_15820_cov_4.246840_10	SG8-5_CellF9_bin53	2e-129	ko:K00262	2NNV0@2323,COG4198@1,COG4198@2	Protein of unknown function (DUF1015)	1.4e-123	IPR008323	Uncharacterised conserved protein UCP033563	RKZ09086.1;KYK27631.1;HEQ78663.1;PIE53442.1;OPL19804.1	1.80E-160;2.70E-156;1.90E-154;3.30E-154;4.00E-152	575.9;562;555.8;555.1;548.1	DUF1015 domain-containing protein [Candidatus Fermentibacteria bacterium];hypothetical protein AYK23 02255 [Euryarchaeota archaeon SG8-5];DUF1015 domain-containing protein [Euryarchaeota archaeon];hypothetical protein CSA37 01340 [Candidatus Fermentibacteria bacterium];hypothetical protein AVO35 02180 [Candidatus Aegiribacteria bacterium MLS C]	glutamate dehydrogenase	glutamate->2-oxoglutarate
cellF9_SG8-5_bin.53.strict__NODE_55_length_10004_cov_3.905309_2	SG8-5_CellF9_bin53	5.7e-178	ko:K00262	2XU0F@28890,COG0334@1,arCOG01352@2157	Belongs to the Glu Leu Phe Val dehydrogenases family	3.13e-152	IPR033922	NAD(P) binding domain of glutamate dehydrogenase	KYK29883.1;OYT45264.1;OPY27331.1;OPY31329.1;OPX58484.1	1.10E-219;8.00E-207;4.80E-204;5.00E-201;8.50E-201	772.7;729.9;720.7;710.7;709.9	glutamate dehydrogenase [Euryarchaeota archaeon SG8-5];glutamate dehydrogenase [Thermoplasmatales archaeon ex4484 6]_x0001_RLF69107.1 NADP-specific glutamate dehydrogenase [Thermoplasmata archaeon];Glutamate dehydrogenase [Methanomassiliicoccales archaeon PtaU1.Bin030];Glutamate dehydrogenase [Methanomassiliicoccales archaeon PtaU1.Bin124];Glutamate dehydrogenase [Methanomassiliicoccales archaeon…	glutamate dehydrogenase	glutamate->2-oxoglutarate
_SF_SG8-5_bin11_NODE_2_length_367011_cov_46.869685_283	SG8-5_SF_bin11	NA	NA	NA	NA	3.13e-152	IPR033922	NAD(P) binding domain of glutamate dehydrogenase	KYK29883.1;OYT45264.1;OPY27331.1;OPY31329.1;OPX58484.1	1.10E-219;8.00E-207;4.80E-204;5.00E-201;8.50E-201	772.7;729.9;720.7;710.7;709.9	glutamate dehydrogenase [Euryarchaeota archaeon SG8-5];glutamate dehydrogenase [Thermoplasmatales archaeon ex4484 6]_x0001_RLF69107.1 NADP-specific glutamate dehydrogenase [Thermoplasmata archaeon];Glutamate dehydrogenase [Methanomassiliicoccales archaeon PtaU1.Bin030];Glutamate dehydrogenase [Methanomassiliicoccales archaeon PtaU1.Bin124];Glutamate dehydrogenase [Methanomassiliicoccales archaeon…	glutamate dehydrogenase	glutamate->2-oxoglutarate
_SF_SG8-5_bin51_NODE_7_length_70852_cov_10.444776_10	SG8-5_SF_bin51	4.4e-132	ko:K00262	2NNV0@2323,COG4198@1,COG4198@2	Protein of unknown function (DUF1015)	1.3e-124	IPR008323	Uncharacterised conserved protein UCP033563	RKZ09086.1;KYK27631.1;PIE53442.1;OPL19804.1;HEQ78663.1	2.50E-162;3.40E-159;5.90E-156;8.60E-155;1.10E-154	582;571.6;560.8;557;556.6	DUF1015 domain-containing protein [Candidatus Fermentibacteria bacterium];hypothetical protein AYK23 02255 [Euryarchaeota archaeon SG8-5];hypothetical protein CSA37 01340 [Candidatus Fermentibacteria bacterium];hypothetical protein AVO35 02180 [Candidatus Aegiribacteria bacterium MLS C];DUF1015 domain-containing protein [Euryarchaeota archaeon]	glutamate dehydrogenase	glutamate->2-oxoglutarate
_SF_SG8-5_bin51_NODE_1_length_956489_cov_12.373157_371	SG8-5_SF_bin51	7e-176	ko:K00261,ko:K00262	1TP45@1239,24960@186801,3WB71@53433,COG0334@1,COG0334@2	Belongs to the Glu Leu Phe Val dehydrogenases family	6.22e-149	IPR033922	NAD(P) binding domain of glutamate dehydrogenase	KYK29883.1;OPY27331.1;OYT45264.1;OPY31329.1;OPX59348.1	1.20E-223;9.70E-205;3.80E-201;3.20E-200;2.30E-198	785.8;723;711.1;708;701.8	glutamate dehydrogenase [Euryarchaeota archaeon SG8-5];Glutamate dehydrogenase [Methanomassiliicoccales archaeon PtaU1.Bin030];glutamate dehydrogenase [Thermoplasmatales archaeon ex4484 6]_x0001_RLF69107.1 NADP-specific glutamate dehydrogenase [Thermoplasmata archaeon];Glutamate dehydrogenase [Methanomassiliicoccales archaeon PtaU1.Bin124];Glutamate dehydrogenase [Methanomassiliicoccales archaeon…	glutamate dehydrogenase	glutamate->2-oxoglutarate
_SF_SG8-5_bin51_NODE_5_length_119303_cov_11.072929_60	SG8-5_SF_bin51	1.3e-184	ko:K00260,ko:K00261,ko:K00262	2NNRJ@2323,COG0334@1,COG0334@2	Belongs to the Glu Leu Phe Val dehydrogenases family	6.2e-52	IPR006097	Glutamate/phenylalanine/leucine/valine dehydrogenase, dimerisation domain	RKX57978.1;KAA0004890.1;HDQ15442.1;PNX51497.1;PNX50829.1	2.10E-196;1.00E-195;4.10E-192;2.00E-191;2.60E-191	695.3;693;681;678.7;678.3	glutamate dehydrogenase [Thermodesulfobacteria bacterium];Glu/Leu/Phe/Val dehydrogenase [Thermoplasmata archaeon];Glu/Leu/Phe/Val dehydrogenase [Bacteroidetes bacterium];glutamate dehydrogenase [Thermoplasmata archaeon M8B2D];glutamate dehydrogenase [Thermoplasmata archaeon M8B2D]	glutamate dehydrogenase	glutamate->2-oxoglutarate
_SG_225_Uncultured_Thermoplasmata_k141_1074912_length_47818_cov_18.9912_29	Unculture Thermoplasmata_SG225_bin14	4.4e-55	ko:K00261,ko:K00262	1MUMF@1224,2WKTV@28221,42NK7@68525,43RYC@69541,COG0334@1,COG0334@2	Glu/Leu/Phe/Val dehydrogenase, dimerisation domain	1.5e-37	IPR006096	Glutamate/phenylalanine/leucine/valine dehydrogenase, C-terminal	KON27439.1;HEC87236.1;HDM25198.1;RDE17799.1;RDE13613.1	6.30E-105;1.80E-96;1.80E-96;2.70E-95;1.10E-93	391.3;363.2;363.2;359.4;354	hypothetical protein AC481 04705 [miscellaneous Crenarchaeota group archaeon SMTZ-80];Glu/Leu/Phe/Val dehydrogenase [Thermoplasmatales archaeon];Glu/Leu/Phe/Val dehydrogenase [Thermoplasmatales archaeon];hypothetical protein C4K49 00965 [Candidatus Thorarchaeota archaeon];Glu/Leu/Phe/Val dehydrogenase [Candidatus Thorarchaeota archaeon]	glutamate dehydrogenase	glutamate->2-oxoglutarate
_SG_225_Uncultured_Thermoplasmata_k141_1074912_length_47818_cov_18.9912_23	Unculture Thermoplasmata_SG225_bin14	2.2e-145	ko:K00261	2NNRJ@2323,COG0334@1,COG0334@2	Belongs to the Glu Leu Phe Val dehydrogenases family	1.41e-71			RLF27244.1;PYX65976.1;PYV69497.1;PYV60729.1;RME46070.1	3.30E-152;4.30E-152;5.60E-152;5.60E-152;1.60E-151	548.5;548.1;547.7;547.7;546.2	glutamate dehydrogenase [Thermoplasmata archaeon];glutamate dehydrogenase [Acidobacteria bacterium];glutamate dehydrogenase [Acidobacteria bacterium];glutamate dehydrogenase [Acidobacteria bacterium];Glu/Leu/Phe/Val dehydrogenase [Chloroflexi bacterium]	glutamate dehydrogenase	glutamate->2-oxoglutarate
_SG_225_Uncultured_Thermoplasmata_k141_420324_length_5740_cov_17.9332_1	Unculture Thermoplasmata_SG225_bin14	9.7e-178	ko:K00262	2J5DD@203691,COG0334@1,COG0334@2	Belongs to the Glu Leu Phe Val dehydrogenases family	7.5e-50	IPR006097	Glutamate/phenylalanine/leucine/valine dehydrogenase, dimerisation domain	KYK29883.1;OYT45264.1;OPY27331.1;OPX58484.1;OPX59348.1	1.00E-209;1.00E-201;2.50E-200;2.30E-198;2.00E-197	739.6;713;708.4;701.8;698.7	glutamate dehydrogenase [Euryarchaeota archaeon SG8-5];glutamate dehydrogenase [Thermoplasmatales archaeon ex4484 6]_x0001_RLF69107.1 NADP-specific glutamate dehydrogenase [Thermoplasmata archaeon];Glutamate dehydrogenase [Methanomassiliicoccales archaeon PtaU1.Bin030];Glutamate dehydrogenase [Methanomassiliicoccales archaeon PtaB.Bin215];Glutamate dehydrogenase [Methanomassiliicoccales archaeon …	glutamate dehydrogenase	glutamate->2-oxoglutarate
_SG_225_bin22_bin22_Thermoplasmata_NODE_567_length_1848_cov_1.771316_1	Unculture Thermoplasmata_SG225_bin22	4.4e-105	ko:K00260,ko:K00261	1TP45@1239,24960@186801,42FA1@68295,COG0334@1,COG0334@2	Belongs to the Glu Leu Phe Val dehydrogenases family	NA	NA	NA	RLF27244.1;RMG47478.1;HGH71755.1;WP_066353404.1;WP_073255994.1	1.00E-109;1.50E-108;2.90E-107;6.40E-107;8.30E-107	406.8;402.9;398.7;397.5;397.1	glutamate dehydrogenase [Thermoplasmata archaeon];Glu/Leu/Phe/Val dehydrogenase [Acidobacteria bacterium];Glu/Leu/Phe/Val dehydrogenase [Elusimicrobia bacterium];Glu/Leu/Phe/Val dehydrogenase [Fervidicola ferrireducens]_x0001_KXG76888.1 Catabolic NAD-specific glutamate dehydrogenase RocG [Fervidicola ferrireducens];Glu/Leu/Phe/Val dehydrogenase [Caldanaerovirga acetigignens]_x0001_SHM48861.1 glut…	glutamate dehydrogenase	glutamate->2-oxoglutarate
_Hel238_reassembled_bin91_contig-145_9046_1	Bathy-15_Hel238_bin91	2.2e-08	ko:K00266	1TQ1A@1239,248EK@186801,267YC@186813,COG0493@1,COG0493@2	Psort location Cytoplasmic, score	4.4e-07	IPR028261	Dihydroprymidine dehydrogenase domain II	HDJ21607.1;HHL41732.1;OGW12253.1;OGD55000.1;OPX61303.1	3.20E-10;2.10E-09;5.10E-08;8.70E-08;1.50E-07	73.6;70.9;66.2;65.5;64.7	NADPH-dependent glutamate synthase [Candidatus Bathyarchaeota archaeon];dihydropyrimidine dehydrogenase [Candidatus Bathyarchaeota archaeon];"glutamate synthase (NADPH), homotetrameric [Nitrospinae bacterium RIFCSPLOWO2 12 FULL 45 22]";"glutamate synthase (NADPH), homotetrameric [Candidatus Bathyarchaeota archaeon RBG 13 60 20]";Sulfide dehydrogenase subunit alpha precursor [Methanomassiliicoccal…	glutamate synthase	glutamine -> glutamate
_Hel238_reassembled_bin91_contig-145_67531_3	Bathy-15_Hel238_bin91	2e-170	ko:K00266	1TQ1A@1239,248EK@186801,260CB@186807,COG0493@1,COG0493@2	glutamate synthase (NADPH), homotetrameric	5.75e-36	IPR009051	Alpha-helical ferredoxin	OGD55000.1;HDJ21607.1;KON31564.1;MBQ03960.1;TSA40126.1	2.50E-211;1.30E-204;1.20E-192;1.90E-187;3.30E-187	745;722.6;682.9;665.6;664.8	glutamate synthase (NADPH), homotetrameric [Candidatus Bathyarchaeota archaeon RBG 13 60 20];NADPH-dependent glutamate synthase [Candidatus Bathyarchaeota archaeon];dihydropyrimidine dehydrogenase [miscellaneous Crenarchaeota group-15 archaeon DG-45];"glutamate synthase (NADPH), homotetrameric [Candidatus Bathyarchaeota archaeon]";NADPH-dependent glutamate synthase [archaeon]	glutamate synthase	glutamine -> glutamate
_SF_100G_bin41_IBDAl_contig-145_60743_2	Bathy-15_SF_bin41	2e-170	ko:K00266	1TQ1A@1239,248EK@186801,260CB@186807,COG0493@1,COG0493@2	glutamate synthase (NADPH), homotetrameric	1.1e-43	IPR028261	Dihydroprymidine dehydrogenase domain II	OGD55000.1;HDJ21607.1;KON31564.1;MBQ03960.1;TSA40126.1	2.50E-211;1.30E-204;1.20E-192;1.90E-187;3.30E-187	745;722.6;682.9;665.6;664.8	glutamate synthase (NADPH), homotetrameric [Candidatus Bathyarchaeota archaeon RBG 13 60 20];NADPH-dependent glutamate synthase [Candidatus Bathyarchaeota archaeon];dihydropyrimidine dehydrogenase [miscellaneous Crenarchaeota group-15 archaeon DG-45];"glutamate synthase (NADPH), homotetrameric [Candidatus Bathyarchaeota archaeon]";NADPH-dependent glutamate synthase [archaeon]	glutamate synthase	glutamine -> glutamate
_Hel_0_bin85_resembly_Gimiplasmatales_UBA10834_NODE_38901_length_7383_cov_2.431367_5	Gimiplasmatales_UBA10834_Hel0_bin85	1.9e-166	ko:K00266	1TQ1A@1239,248EK@186801,260CB@186807,COG0493@1,COG0493@2	glutamate synthase (NADPH), homotetrameric	7.9e-40	IPR028261	Dihydroprymidine dehydrogenase domain II	OGS42598.1;OGS52040.1;OGS44048.1;OGS56126.1;HDP97195.1	1.80E-236;3.40E-235;4.90E-234;1.80E-228;2.70E-184	828.6;824.3;820.5;802;655.2	glutamate synthase (NADPH), homotetrameric [Euryarchaeota archaeon RBG 16 62 10];"glutamate synthase (NADPH), homotetrameric [Euryarchaeota archaeon RBG 13 61 15]";"glutamate synthase (NADPH), homotetrameric [Euryarchaeota archaeon RBG 13 57 23]";"glutamate synthase (NADPH), homotetrameric [Euryarchaeota archaeon RBG 19FT COMBO 56 21]";NADPH-dependent glutamate synthase [Euryarchaeota archaeon]	glutamate synthase	glutamine -> glutamate
_Hel_0_bin85_resembly_Gimiplasmatales_UBA10834_NODE_38901_length_7383_cov_2.431367_2	Gimiplasmatales_UBA10834_Hel0_bin85	6.7e-175	ko:K00265,ko:K00284,ko:K00311,ko:K00335,ko:K00441,ko:K02572,ko:K02573,ko:K03522	1MU7B@1224,2WJBR@28221,42MF7@68525,COG0069@1,COG0069@2,COG1145@1,COG1145@2	Glutamate synthase	2.47e-81			OGS56107.1;OGS44045.1;OPX58884.1;OPX59266.1;OGS52136.1	6.40E-229;1.70E-226;3.90E-210;2.80E-208;2.80E-200	803.5;795.4;741.1;734.9;708.4	glutamate synthase [Euryarchaeota archaeon RBG 19FT COMBO 56 21];glutamate synthase [Euryarchaeota archaeon RBG 13 57 23];glutamate synthase subunit alpha [Methanomassiliicoccales archaeon PtaB.Bin215];glutamate synthase subunit alpha [Methanomassiliicoccales archaeon PtaB.Bin134];glutamate synthase [Euryarchaeota archaeon RBG 13 61 15]	glutamate synthase	glutamine -> glutamate
_SG_225_Gimiplasmatales_UBA10834_NODE_9_length_51756_cov_9.609455_22	Gimiplasmatales_UBA10834_SG225_bin4	7.4e-174	ko:K00265,ko:K00284,ko:K00311,ko:K00335,ko:K00441,ko:K02572,ko:K02573,ko:K03522	1MU7B@1224,2WJBR@28221,42MF7@68525,COG0069@1,COG0069@2,COG1145@1,COG1145@2	Glutamate synthase	9e-86	IPR002932	Glutamate synthase domain	OGS56107.1;OGS44045.1;OPX58884.1;OPX59266.1;OGS52136.1	9.60E-233;1.40E-231;1.00E-210;8.70E-210;1.50E-201	816.2;812.4;743;740;712.6	glutamate synthase [Euryarchaeota archaeon RBG 19FT COMBO 56 21];glutamate synthase [Euryarchaeota archaeon RBG 13 57 23];glutamate synthase subunit alpha [Methanomassiliicoccales archaeon PtaB.Bin215];glutamate synthase subunit alpha [Methanomassiliicoccales archaeon PtaB.Bin134];glutamate synthase [Euryarchaeota archaeon RBG 13 61 15]	glutamate synthase	glutamine -> glutamate
_SG_225_Gimiplasmatales_UBA10834_NODE_9_length_51756_cov_9.609455_25	Gimiplasmatales_UBA10834_SG225_bin4	2.6e-168	ko:K00266	1TQ1A@1239,248EK@186801,260CB@186807,COG0493@1,COG0493@2	glutamate synthase (NADPH), homotetrameric	1.3e-181	IPR006004	Glutamate synthase (NADPH), homotetrameric	OGS42598.1;OGS52040.1;OGS44048.1;OGS56126.1;HDP97195.1	4.70E-237;3.40E-235;2.90E-234;9.00E-228;2.70E-184	830.5;824.3;821.2;799.7;655.2	glutamate synthase (NADPH), homotetrameric [Euryarchaeota archaeon RBG 16 62 10];"glutamate synthase (NADPH), homotetrameric [Euryarchaeota archaeon RBG 13 61 15]";"glutamate synthase (NADPH), homotetrameric [Euryarchaeota archaeon RBG 13 57 23]";"glutamate synthase (NADPH), homotetrameric [Euryarchaeota archaeon RBG 19FT COMBO 56 21]";NADPH-dependent glutamate synthase [Euryarchaeota archaeon]	glutamate synthase	glutamine -> glutamate
_SG_225_Uncultured_Thermoplasmata_k141_1074912_length_47818_cov_18.9912_35	Unculture Thermoplasmata_SG225_bin14	6.7e-226		COG1304@1,COG1304@2	FMN binding	4.55e-70	IPR002932	Glutamate synthase domain	RJS86138.1;HEC87081.1;KON27481.1;KPL00258.1;HDD57236.1	3.90E-245;1.50E-241;5.50E-239;7.90E-238;3.90E-237	857.4;845.5;837;833.2;830.9	FMN-binding glutamate synthase family protein [Methanophagales archaeon];FMN-binding glutamate synthase family protein [Thermoplasmatales archaeon];glutamate synthase [miscellaneous Crenarchaeota group archaeon SMTZ-80];glutamate synthase [candidate division Zixibacteria bacterium SM23 73 3];FMN-binding glutamate synthase family protein [Thermoplasmatales archaeon]	glutamate synthase	glutamine -> glutamate
_SG_225_Uncultured_Thermoplasmata_k141_2558208_length_10533_cov_18.9238_6	Unculture Thermoplasmata_SG225_bin14	5.5e-52	ko:K00467,ko:K02691	245Q2@183980,2Y7H6@28890,COG0069@1,COG1145@1,arCOG00619@2157,arCOG02187@2157	Belongs to the glutamate synthase family	3.2e-13	IPR002489	Glutamate synthase, alpha subunit, C-terminal	HGZ57456.1;HCW50975.1;HEY69065.1;RPI85796.1;HEC33094.1	1.60E-70;4.20E-63;8.60E-56;1.50E-55;3.30E-55	277.7;253.1;228.8;228;226.9	FMN-binding glutamate synthase family protein [Euryarchaeota archaeon];FMN-binding glutamate synthase family protein [Clostridiales bacterium];4Fe-4S binding protein [Anaerolineae bacterium];FMN-binding glutamate synthase family protein [Chloroflexi bacterium];FMN-binding glutamate synthase family protein [Chloroflexi bacterium]	glutamate synthase	glutamine -> glutamate
_SG_225_Uncultured_Thermoplasmata_k141_293641_length_12057_cov_17.0181_7	Unculture Thermoplasmata_SG225_bin14	2.2e-202	ko:K00467	23QA5@183939,2Y7H6@28890,COG0069@1,arCOG00619@2157	Belongs to the glutamate synthase family	1.2e-12	IPR024935	Rubredoxin domain	MRG76180.1;TFH44487.1;WP_011498275.1;WP_096204658.1;WP_013038018.1	2.00E-219;5.00E-218;3.30E-217;1.20E-216;1.30E-213	771.9;767.3;764.6;762.7;752.7	glutamate synthase [ANME-2 cluster archaeon];glutamate synthase [ANME-2 cluster archaeon];glutamate synthase [Methanococcoides burtonii]_x0001_ABE51111.1 Protein with rubredoxin and glutamine synthase domains [Methanococcoides burtonii DSM 6242];glutamate synthase [Candidatus Methanoperedens nitroreducens]_x0001_SNQ60339.1 Archaeal glutamate synthase (NADPH) [Candidatus Methanoperedens nitroreduc…	glutamate synthase	glutamine -> glutamate
_SG_225_bin22_bin22_Thermoplasmata_NODE_466_length_2180_cov_1.586305_2	Unculture Thermoplasmata_SG225_bin22	1.5e-142	ko:K00467	2N95Y@224756,2Y7H6@28890,COG0069@1,COG1145@1,arCOG00619@2157,arCOG02460@2157	Belongs to the glutamate synthase family	NA	NA	NA	ODS38544.1;NHI94981.1;TFF98052.1;NHJ22364.1;TFF98198.1	8.00E-227;1.50E-180;1.70E-176;2.90E-176;2.40E-175	796.6;642.9;629.4;628.6;625.5	glutamate synthase [Candidatus Altiarchaeales archaeon WOR SM1 79];FMN-binding glutamate synthase family protein [Candidatus Lokiarchaeota archaeon];4Fe-4S dicluster domain-containing protein [Candidatus Lokiarchaeota archaeon];FMN-binding glutamate synthase family protein [Candidatus Lokiarchaeota archaeon];4Fe-4S dicluster domain-containing protein [Candidatus Lokiarchaeota archaeon]	glutamate synthase	glutamine -> glutamate
_SG_225_Uncultured_Thermoplasmata_k141_1850842_length_15793_cov_17.0158_8	Unculture Thermoplasmata_SG225_bin14	2.4e-26	ko:K00467	2N95Y@224756,2Y7H6@28890,COG0069@1,COG1145@1,arCOG00619@2157,arCOG02460@2157	Belongs to the glutamate synthase family	1.1e-19	IPR002932	Glutamate synthase domain	ODS38544.1;HGH04259.1;WP_049796197.1;NHI94981.1;TQS81565.1	9.60E-47;6.70E-40;1.60E-38;2.80E-38;1.80E-37	196.1;173.3;168.7;167.9;165.2	glutamate synthase [Candidatus Altiarchaeales archaeon WOR SM1 79];FMN-binding glutamate synthase family protein [Methanomicrobia archaeon];FMN-binding glutamate synthase family protein [Methanomassiliicoccus luminyensis];FMN-binding glutamate synthase family protein [Candidatus Lokiarchaeota archaeon];glutamate synthase [Candidatus Methanomassiliicoccus intestinalis]	glutamate synthase	glutamine -> glutamate
cellF9_SG8-5_bin.53.strict__NODE_79_length_4711_cov_3.081571_1	SG8-5_CellF9_bin53	6.7e-207		COG1304@1,COG1304@2	FMN binding	1.26e-40			KON27481.1;HEC87081.1;KYK36839.1;KYK38713.1;EMR74921.1	9.40E-236;1.80E-234;1.80E-231;7.70E-230;1.10E-225	826.2;822;812;806.6;792.7	glutamate synthase [miscellaneous Crenarchaeota group archaeon SMTZ-80];FMN-binding glutamate synthase family protein [Thermoplasmatales archaeon];glutamate synthase [Theionarchaea archaeon DG-70-1];glutamate synthase [Theionarchaea archaeon DG-70];"glutamate synthase family protein, partial [Thermoplasmatales archaeon SCGC AB-540-F20]"	glutamate synthase	glutamine -> glutamate
cellF9_SG8-5_bin.53.strict__NODE_2_length_112139_cov_5.526610_45	SG8-5_CellF9_bin53	2.2e-175	ko:K00266	1MU2H@1224,2MREN@213462,2WJHC@28221,42MGY@68525,COG0493@1,COG0493@2	TIGRFAM glutamate synthase (NADPH), homotetrameric	1.6e-39	IPR023753	FAD/NAD(P)-binding domain	HGS98247.1;HFK16767.1;VBB47868.1;WP_028319861.1;RLB35841.1	2.90E-181;2.10E-176;4.70E-176;1.10E-175;1.10E-175	645.2;629;627.9;626.7;626.7	NADPH-dependent glutamate synthase [Planctomycetes bacterium];NADPH-dependent glutamate synthase [Planctomycetes bacterium];Sulfide dehydrogenase subunit alpha [uncultured Desulfatiglans sp.];NADPH-dependent glutamate synthase [Desulfatiglans anilini];"glutamate synthase (NADPH), homotetrameric [Deltaproteobacteria bacterium]"	glutamate synthase	glutamine -> glutamate
_SF_SG8-5_bin11_NODE_2_length_367011_cov_46.869685_281	SG8-5_SF_bin11	NA	NA	NA	NA	2.6e-08	IPR002932	Glutamate synthase domain	HEC87081.1;KON27481.1;KYK36839.1;KYK38713.1;EMR74921.1	2.20E-240;6.40E-240;7.40E-236;2.00E-233;2.30E-229	841.6;840.1;826.6;818.5;805.1	FMN-binding glutamate synthase family protein [Thermoplasmatales archaeon];glutamate synthase [miscellaneous Crenarchaeota group archaeon SMTZ-80];glutamate synthase [Theionarchaea archaeon DG-70-1];glutamate synthase [Theionarchaea archaeon DG-70];"glutamate synthase family protein, partial [Thermoplasmatales archaeon SCGC AB-540-F20]"	glutamate synthase	glutamine -> glutamate
_SF_SG8-5_bin11_NODE_1_length_718769_cov_43.354985_168	SG8-5_SF_bin11	NA	NA	NA	NA	1.6e-39	IPR023753	FAD/NAD(P)-binding domain	HGS98247.1;HFK16767.1;VBB47868.1;WP_028319861.1;RLB35841.1	2.90E-181;2.10E-176;4.70E-176;1.10E-175;1.10E-175	645.2;629;627.9;626.7;626.7	NADPH-dependent glutamate synthase [Planctomycetes bacterium];NADPH-dependent glutamate synthase [Planctomycetes bacterium];Sulfide dehydrogenase subunit alpha [uncultured Desulfatiglans sp.];NADPH-dependent glutamate synthase [Desulfatiglans anilini];"glutamate synthase (NADPH), homotetrameric [Deltaproteobacteria bacterium]"	glutamate synthase	glutamine -> glutamate
_SF_SG8-5_bin51_NODE_1_length_956489_cov_12.373157_478	SG8-5_SF_bin51	7.2e-84	ko:K11754	1TPX5@1239,247PC@186801,25ZY5@186807,COG0285@1,COG0285@2	Belongs to the folylpolyglutamate synthase family	1.9e-07	IPR000445	Helix-hairpin-helix motif	HGI33566.1;TLZ86002.1;TMA02567.1;TLZ97416.1;TLZ98925.1	1.00E-125;4.10E-90;7.10E-90;9.20E-90;3.90E-88	461.1;342.8;342;341.7;336.3	hypothetical protein [Euryarchaeota archaeon];bifunctional folylpolyglutamate synthase/dihydrofolate synthase [Euryarchaeota archaeon];bifunctional folylpolyglutamate synthase/dihydrofolate synthase [Euryarchaeota archaeon];bifunctional folylpolyglutamate synthase/dihydrofolate synthase [Euryarchaeota archaeon];bifunctional folylpolyglutamate synthase/dihydrofolate synthase [Euryarchaeota archaeo…	glutamate synthase	glutamine -> glutamate
_SF_SG8-5_bin51_NODE_1_length_956489_cov_12.373157_763	SG8-5_SF_bin51	4.1e-177	ko:K00266	1MU2H@1224,2MREN@213462,2WJHC@28221,42MGY@68525,COG0493@1,COG0493@2	TIGRFAM glutamate synthase (NADPH), homotetrameric	5.75e-35	IPR009051	Alpha-helical ferredoxin	HGS98247.1;HFK16767.1;VBB47868.1;WP_028319861.1;OPY15844.1	1.80E-183;1.00E-178;3.30E-177;1.60E-176;4.70E-176	652.5;636.7;631.7;629.4;627.9	NADPH-dependent glutamate synthase [Planctomycetes bacterium];NADPH-dependent glutamate synthase [Planctomycetes bacterium];Sulfide dehydrogenase subunit alpha [uncultured Desulfatiglans sp.];NADPH-dependent glutamate synthase [Desulfatiglans anilini];Glutamate synthase (NADPH) small chain [Syntrophus sp. PtaB.Bin138]_x0001_OPY80674.1 Glutamate synthase (NADPH) small chain [Syntrophus sp. PtaU1.B…	glutamate synthase	glutamine -> glutamate
_cellF9_bin64_NODE_18207_length_5290_cov_19.460972_1	Bathy-15_CellF9_bin64	5.3e-67	ko:K00282,ko:K00605	1TRKX@1239,248U7@186801,42EZ9@68295,COG0404@1,COG0404@2	The glycine cleavage system catalyzes the degradation of glycine	7.6e-88	IPR006222	Aminomethyltransferase, folate-binding domain	TET72630.1;TEU09589.1;MBQ04419.1;RLI10613.1;RLG94448.1	2.80E-143;1.10E-134;3.00E-113;2.70E-106;1.00E-105	518.1;489.6;418.3;395.2;393.3	glycine cleavage system aminomethyltransferase GcvT [Candidatus Bathyarchaeota archaeon];glycine cleavage system aminomethyltransferase GcvT [Candidatus Bathyarchaeota archaeon];glycine cleavage system protein T [Candidatus Bathyarchaeota archaeon];glycine cleavage system aminomethyltransferase GcvT [Candidatus Bathyarchaeota archaeon];glycine cleavage system aminomethyltransferase GcvT [Candidat…	glycine dehydrogenase	Glycine->Formate
_cellF9_bin64_NODE_70041_length_2458_cov_16.641356_2	Bathy-15_CellF9_bin64	1.4e-131	ko:K00282	2XQ1W@28889,COG0403@1,arCOG00077@2157	The glycine cleavage system catalyzes the degradation of glycine. The P protein binds the alpha-amino group of glycine through its pyridoxal phosphate cofactor	1.6e-112	IPR020581	Glycine cleavage system P protein	TEU09679.1;MQY82817.1;HDI53029.1;RLI17020.1;MBQ03921.1	1.80E-230;2.30E-209;7.20E-203;1.50E-200;6.30E-199	808.5;738.4;716.8;709.1;703.7	aminomethyl-transferring glycine dehydrogenase subunit GcvPA [Candidatus Bathyarchaeota archaeon];aminomethyl-transferring glycine dehydrogenase subunit GcvPA [archaeon];aminomethyl-transferring glycine dehydrogenase subunit GcvPA [Candidatus Bathyarchaeota archaeon];aminomethyl-transferring glycine dehydrogenase subunit GcvPA [Candidatus Bathyarchaeota archaeon];aminomethyl-transferring glycine …	glycine dehydrogenase	Glycine->Formate
_cellF9_bin64_NODE_70041_length_2458_cov_16.641356_1	Bathy-15_CellF9_bin64	3.1e-100	ko:K00283	242MV@183968,2XT3V@28890,COG1003@1,arCOG00076@2157	The glycine cleavage system catalyzes the degradation of glycine. The P protein binds the alpha-amino group of glycine through its pyridoxal phosphate cofactor	6e-05	IPR000192	Aminotransferase class V domain	TEU09671.1;MQY82816.1;RLI08616.1;MBQ03922.1;RLI17019.1	1.30E-146;2.00E-142;3.70E-136;1.90E-132;5.00E-125	529.3;515.4;494.6;482.3;457.6	glycine dehydrogenase subunit 2 [Candidatus Bathyarchaeota archaeon];aminotransferase class V-fold PLP-dependent enzyme [archaeon];aminomethyl-transferring glycine dehydrogenase subunit GcvPB [Candidatus Bathyarchaeota archaeon];glycine dehydrogenase (aminomethyl-transferring) [Candidatus Bathyarchaeota archaeon];"aminomethyl-transferring glycine dehydrogenase subunit GcvPB, partial [Candidatus B…	glycine dehydrogenase	Glycine->Formate
_cellF9_bin64_NODE_339517_length_1032_cov_15.543646_2	Bathy-15_CellF9_bin64	1.5e-85	ko:K00283	242MV@183968,2XT3V@28890,COG1003@1,arCOG00076@2157	The glycine cleavage system catalyzes the degradation of glycine. The P protein binds the alpha-amino group of glycine through its pyridoxal phosphate cofactor	1.82e-48	IPR015424	Pyridoxal phosphate-dependent transferase	TEU09671.1;MBQ03922.1;RLI08616.1;OGD55457.1;OGD53342.1	5.50E-139;4.20E-123;2.80E-119;4.40E-112;9.80E-112	503.8;451.1;438.3;414.5;413.3	glycine dehydrogenase subunit 2 [Candidatus Bathyarchaeota archaeon];glycine dehydrogenase (aminomethyl-transferring) [Candidatus Bathyarchaeota archaeon];aminomethyl-transferring glycine dehydrogenase subunit GcvPB [Candidatus Bathyarchaeota archaeon];glycine dehydrogenase (aminomethyl-transferring) [Candidatus Bathyarchaeota archaeon RBG 13 52 12];glycine dehydrogenase (aminomethyl-transferring…	glycine dehydrogenase	Glycine->Formate
_Hel238_reassembled_bin100_NODE_34_length_9297_cov_78.651193_4	Bathy-15_Hel238_bin100	1.1e-29	ko:K02437	1V9VC@1239,24QN1@186801,42IJ8@68295,COG0509@1,COG0509@2	Glycine cleavage H-protein	9.4e-35	IPR033753	Glycine cleavage system H-protein/Simiate	TEU09724.1;RLI09417.1;KON29001.1;KON29483.1;MQY82987.1	1.30E-65;3.50E-63;1.10E-61;2.30E-59;8.30E-57	259.2;251.1;246.1;238.4;229.9	glycine cleavage system protein GcvH [Candidatus Bathyarchaeota archaeon];glycine cleavage system protein H [Candidatus Bathyarchaeota archaeon];hypothetical protein AC482 07375 [miscellaneous Crenarchaeota group-15 archaeon DG-45];hypothetical protein AC482 06425 [miscellaneous Crenarchaeota group-15 archaeon DG-45];glycine cleavage system protein GcvH [archaeon]	glycine dehydrogenase	Glycine->Formate
_Hel238_reassembled_bin100_NODE_81_length_5771_cov_88.679136_8	Bathy-15_Hel238_bin100	2.7e-122	ko:K00283	242MV@183968,2XT3V@28890,COG1003@1,arCOG00076@2157	The glycine cleavage system catalyzes the degradation of glycine. The P protein binds the alpha-amino group of glycine through its pyridoxal phosphate cofactor	1.3e-06	IPR000192	Aminotransferase class V domain	TEU09671.1;MBQ03922.1;RLI08616.1;OGD55457.1;OGD53342.1	3.90E-188;6.90E-169;1.50E-163;7.00E-153;1.70E-151	667.5;603.6;585.9;550.4;545.8	glycine dehydrogenase subunit 2 [Candidatus Bathyarchaeota archaeon];glycine dehydrogenase (aminomethyl-transferring) [Candidatus Bathyarchaeota archaeon];aminomethyl-transferring glycine dehydrogenase subunit GcvPB [Candidatus Bathyarchaeota archaeon];glycine dehydrogenase (aminomethyl-transferring) [Candidatus Bathyarchaeota archaeon RBG 13 52 12];glycine dehydrogenase (aminomethyl-transferring…	glycine dehydrogenase	Glycine->Formate
_Hel238_reassembled_bin91_contig-145_13348_4	Bathy-15_Hel238_bin91	2.4e-29	ko:K02437	1V9VC@1239,24QN1@186801,42IJ8@68295,COG0509@1,COG0509@2	Glycine cleavage H-protein	1.72e-31	IPR033753	Glycine cleavage system H-protein/Simiate	OGD55136.1;KON29001.1;RLI09417.1;KON29483.1;TEU09724.1	8.00E-60;1.40E-51;1.80E-51;2.00E-50;5.40E-48	240;212.6;212.2;208.8;200.7	hypothetical protein A3K81 01860 [Candidatus Bathyarchaeota archaeon RBG 13 60 20];hypothetical protein AC482 07375 [miscellaneous Crenarchaeota group-15 archaeon DG-45];glycine cleavage system protein H [Candidatus Bathyarchaeota archaeon];hypothetical protein AC482 06425 [miscellaneous Crenarchaeota group-15 archaeon DG-45];glycine cleavage system protein GcvH [Candidatus Bathyarchaeota archaeo…	glycine dehydrogenase	Glycine->Formate
_Hel238_reassembled_bin91_contig-145_112345_4	Bathy-15_Hel238_bin91	5.7e-83	ko:K00281,ko:K00282	1TTB1@1239,25D30@186801,36G4S@31979,COG0403@1,COG0403@2	Glycine cleavage system P-protein	1.3e-40	IPR020581	Glycine cleavage system P protein	OGD47859.1;TFH12366.1;TRO52774.1;TSA39448.1;OGD58669.1	1.90E-121;6.30E-117;1.20E-115;3.40E-102;7.00E-100	445.7;430.6;426.4;381.7;374	glycine dehydrogenase [Candidatus Bathyarchaeota archaeon RBG 16 57 9];aminomethyl-transferring glycine dehydrogenase subunit GcvPA [Candidatus Bathyarchaeota archaeon];aminomethyl-transferring glycine dehydrogenase subunit GcvPA [Candidatus Bathyarchaeota archaeon];aminomethyl-transferring glycine dehydrogenase subunit GcvPA [archaeon];glycine dehydrogenase [Candidatus Bathyarchaeota archaeon RB…	glycine dehydrogenase	Glycine->Formate
_Hel238_reassembled_bin91_contig-145_148965_3	Bathy-15_Hel238_bin91	3.4e-174	ko:K00283	242MV@183968,2XT3V@28890,COG1003@1,arCOG00076@2157	The glycine cleavage system catalyzes the degradation of glycine. The P protein binds the alpha-amino group of glycine through its pyridoxal phosphate cofactor	1.79e-103	IPR015424	Pyridoxal phosphate-dependent transferase	OGD53342.1;TRO49937.1;RLG97417.1;TEU09671.1;OGD55457.1	3.00E-250;1.30E-237;2.00E-233;3.50E-214;5.50E-212	874.4;832.4;818.5;754.6;747.3	glycine dehydrogenase (aminomethyl-transferring) [Candidatus Bathyarchaeota archaeon RBG 13 60 20];"glycine dehydrogenase subunit 2, partial [Candidatus Bathyarchaeota archaeon]";aminomethyl-transferring glycine dehydrogenase subunit GcvPB [Candidatus Bathyarchaeota archaeon];glycine dehydrogenase subunit 2 [Candidatus Bathyarchaeota archaeon];glycine dehydrogenase (aminomethyl-transferring) [Can…	glycine dehydrogenase	Glycine->Formate
_Hel238_reassembled_bin91_contig-145_69694_4	Bathy-15_Hel238_bin91	2.2e-124	ko:K00282	2XQ1W@28889,COG0403@1,arCOG00077@2157	The glycine cleavage system catalyzes the degradation of glycine. The P protein binds the alpha-amino group of glycine through its pyridoxal phosphate cofactor	1.7e-108	IPR020581	Glycine cleavage system P protein	TSA50858.1;TRO49938.1;RLG97418.1;OGD44447.1;OGD53341.1	5.50E-240;2.10E-223;2.80E-207;3.60E-199;2.00E-197	840.1;785;731.5;704.5;698.7	aminomethyl-transferring glycine dehydrogenase subunit GcvPA [archaeon];"aminomethyl-transferring glycine dehydrogenase subunit GcvPA, partial [Candidatus Bathyarchaeota archaeon]";aminomethyl-transferring glycine dehydrogenase subunit GcvPA [Candidatus Bathyarchaeota archaeon];glycine dehydrogenase (aminomethyl-transferring) [Candidatus Bathyarchaeota archaeon RBG 16 57 9];glycine dehydrogenase …	glycine dehydrogenase	Glycine->Formate
_HMA_50-75cm_original_bin87_k141_2075103_length_2858_cov_61.8568_5	Bathy-15_HMA_bin87	8e-20	ko:K02437	1V6WV@1239,26YGE@186822,4HIMA@91061,COG0509@1,COG0509@2	Is also involved in protein lipoylation via its role as an octanoyl lipoyl carrier protein intermediate	2.77e-31	IPR033753	Glycine cleavage system H-protein/Simiate	TEU09233.1;HGZ58382.1;KAB2903580.1;WP_090640983.1;RPI27860.1	7.10E-35;4.40E-21;9.90E-21;6.40E-20;1.10E-19	157.1;111.3;110.2;107.5;106.7	glycine cleavage system protein H [Candidatus Bathyarchaeota archaeon];glycine cleavage system protein H [Euryarchaeota archaeon];glycine cleavage system protein H [Anaerolineae bacterium];glycine cleavage system protein GcvH [Paenibacillus sp. UNC496MF]_x0001_SFI86047.1 glycine cleavage system H protein [Paenibacillus sp. UNC496MF];glycine cleavage system protein H [Acidobacteria bacterium]	glycine dehydrogenase	Glycine->Formate
_HMA_50-75cm_original_bin87_k141_4057242_length_4476_cov_138.7260_3	Bathy-15_HMA_bin87	6.9e-92	ko:K00282,ko:K00605	1TRKX@1239,248U7@186801,36EBH@31979,COG0404@1,COG0404@2	The glycine cleavage system catalyzes the degradation of glycine	8.1e-20	IPR013977	Glycine cleavage T-protein, C-terminal barrel domain	OGD44818.1;TFH12965.1;RLI02766.1;TET72630.1;HDJ22122.1	1.80E-180;3.20E-172;1.20E-166;4.70E-160;2.10E-155	642.1;614.8;596.3;574.3;558.9	hypothetical protein A3K69 02615 [Candidatus Bathyarchaeota archaeon RBG 16 57 9];glycine cleavage system aminomethyltransferase GcvT [Candidatus Bathyarchaeota archaeon];glycine cleavage system aminomethyltransferase GcvT [Candidatus Bathyarchaeota archaeon]_x0001_HHL41155.1 glycine cleavage system aminomethyltransferase GcvT [Candidatus Bathyarchaeota archaeon];glycine cleavage system aminometh…	glycine dehydrogenase	Glycine->Formate
_HMA_50-75cm_original_bin87_k141_4159294_length_3612_cov_84.4007_3	Bathy-15_HMA_bin87	3.3e-86	ko:K00282,ko:K00605	1TRKX@1239,1ZAS5@1386,4H9MX@91061,COG0404@1,COG0404@2	The glycine cleavage system catalyzes the degradation of glycine	9e-19	IPR013977	Glycine cleavage T-protein, C-terminal barrel domain	RLG94448.1;TET72630.1;TEU09589.1;MBQ04419.1;RLI10613.1	3.10E-175;9.20E-164;5.60E-161;4.40E-150;2.70E-147	624.8;586.6;577.4;541.2;531.9	glycine cleavage system aminomethyltransferase GcvT [Candidatus Bathyarchaeota archaeon];glycine cleavage system aminomethyltransferase GcvT [Candidatus Bathyarchaeota archaeon];glycine cleavage system aminomethyltransferase GcvT [Candidatus Bathyarchaeota archaeon];glycine cleavage system protein T [Candidatus Bathyarchaeota archaeon];glycine cleavage system aminomethyltransferase GcvT [Candidat…	glycine dehydrogenase	Glycine->Formate
_HMA_50-75cm_original_bin87_k141_4057242_length_4476_cov_138.7260_2	Bathy-15_HMA_bin87	6.3e-40	ko:K02437	24409@183968,2XY1B@28890,COG0509@1,arCOG01303@2157	The glycine cleavage system catalyzes the degradation of glycine. The H protein shuttles the methylamine group of glycine from the P protein to the T protein	3.4e-43	IPR033753	Glycine cleavage system H-protein/Simiate	RLI02764.1;HDJ22121.1;TFH12966.1;TET72629.1;RLI10602.1	2.90E-51;2.70E-49;7.80E-49;2.80E-46;2.30E-45	211.5;204.9;203.4;194.9;191.8	glycine cleavage system protein GcvH [Candidatus Bathyarchaeota archaeon];glycine cleavage system protein GcvH [Candidatus Bathyarchaeota archaeon];glycine cleavage system protein GcvH [Candidatus Bathyarchaeota archaeon];glycine cleavage system protein GcvH [Candidatus Bathyarchaeota archaeon];glycine cleavage system protein GcvH [Candidatus Bathyarchaeota archaeon]	glycine dehydrogenase	Glycine->Formate
_HMA_50-75cm_original_bin87_k141_1516856_length_1850_cov_102.5138_1	Bathy-15_HMA_bin87	7.8e-145	ko:K00283	242MV@183968,2XT3V@28890,COG1003@1,arCOG00076@2157	The glycine cleavage system catalyzes the degradation of glycine. The P protein binds the alpha-amino group of glycine through its pyridoxal phosphate cofactor	1.2e-08	IPR020581	Glycine cleavage system P protein	TRO49937.1;OGD53342.1;RLG97417.1;MQY82816.1;TEU09671.1	8.80E-224;1.20E-199;5.00E-187;1.20E-172;3.50E-172	786.2;706.1;664.1;616.3;614.8	glycine dehydrogenase subunit 2, partial [Candidatus Bathyarchaeota archaeon];glycine dehydrogenase (aminomethyl-transferring) [Candidatus Bathyarchaeota archaeon RBG 13 60 20];aminomethyl-transferring glycine dehydrogenase subunit GcvPB [Candidatus Bathyarchaeota archaeon];aminotransferase class V-fold PLP-dependent enzyme [archaeon];glycine dehydrogenase subunit 2 [Candidatus Bathyarchaeota arc…	glycine dehydrogenase	Glycine->Formate
_HMA_50-75cm_original_bin87_k141_1516856_length_1850_cov_102.5138_2	Bathy-15_HMA_bin87	7.8e-50	ko:K00282	2XQ1W@28889,COG0403@1,arCOG00077@2157	The glycine cleavage system catalyzes the degradation of glycine. The P protein binds the alpha-amino group of glycine through its pyridoxal phosphate cofactor	2.5e-46	IPR020581	Glycine cleavage system P protein	TSA50858.1;TRO49938.1;OGD44447.1;RLG97418.1;OGD53341.1	5.70E-104;1.70E-100;1.60E-85;2.00E-85;1.30E-84	387.1;375.6;325.9;325.5;322.8	aminomethyl-transferring glycine dehydrogenase subunit GcvPA [archaeon];"aminomethyl-transferring glycine dehydrogenase subunit GcvPA, partial [Candidatus Bathyarchaeota archaeon]";glycine dehydrogenase (aminomethyl-transferring) [Candidatus Bathyarchaeota archaeon RBG 16 57 9];aminomethyl-transferring glycine dehydrogenase subunit GcvPA [Candidatus Bathyarchaeota archaeon];glycine dehydrogenase …	glycine dehydrogenase	Glycine->Formate
_HMA_50-75cm_original_bin87_k141_3327173_length_4483_cov_83.5511_1	Bathy-15_HMA_bin87	2.7e-33	ko:K00283	242MV@183968,2XT3V@28890,COG1003@1,arCOG00076@2157	The glycine cleavage system catalyzes the degradation of glycine. The P protein binds the alpha-amino group of glycine through its pyridoxal phosphate cofactor	1.79e-16	IPR015424	Pyridoxal phosphate-dependent transferase	OGD53342.1;RLG97417.1;TEU09671.1;RLI08616.1;OGD55457.1	1.80E-64;6.80E-59;7.80E-47;1.30E-46;1.70E-46	255.4;236.9;196.8;196.1;195.7	glycine dehydrogenase (aminomethyl-transferring) [Candidatus Bathyarchaeota archaeon RBG 13 60 20];aminomethyl-transferring glycine dehydrogenase subunit GcvPB [Candidatus Bathyarchaeota archaeon];glycine dehydrogenase subunit 2 [Candidatus Bathyarchaeota archaeon];aminomethyl-transferring glycine dehydrogenase subunit GcvPB [Candidatus Bathyarchaeota archaeon];glycine dehydrogenase (aminomethyl-…	glycine dehydrogenase	Glycine->Formate
_HMA_50-75cm_original_bin87_k141_4365215_length_3981_cov_79.2193_4	Bathy-15_HMA_bin87	4.2e-87	ko:K00282	242SE@183968,2XT39@28890,COG0403@1,arCOG00077@2157	The glycine cleavage system catalyzes the degradation of glycine. The P protein binds the alpha-amino group of glycine through its pyridoxal phosphate cofactor	4.2e-76	IPR020581	Glycine cleavage system P protein	TSA50858.1;TRO49938.1;RLG97418.1;OGD44447.1;OGD53341.1	3.30E-159;4.10E-146;3.60E-142;7.30E-135;4.70E-134	571.2;527.7;514.6;490.3;487.6	aminomethyl-transferring glycine dehydrogenase subunit GcvPA [archaeon];"aminomethyl-transferring glycine dehydrogenase subunit GcvPA, partial [Candidatus Bathyarchaeota archaeon]";aminomethyl-transferring glycine dehydrogenase subunit GcvPA [Candidatus Bathyarchaeota archaeon];glycine dehydrogenase (aminomethyl-transferring) [Candidatus Bathyarchaeota archaeon RBG 16 57 9];glycine dehydrogenase …	glycine dehydrogenase	Glycine->Formate
_SF_100G_bin41_IBDAl_contig-145_43238_7	Bathy-15_SF_bin41	2.4e-29	ko:K02437	1V9VC@1239,24QN1@186801,42IJ8@68295,COG0509@1,COG0509@2	Glycine cleavage H-protein	3.2e-32	IPR033753	Glycine cleavage system H-protein/Simiate	OGD55136.1;KON29001.1;RLI09417.1;KON29483.1;TEU09724.1	8.00E-60;1.40E-51;1.80E-51;2.00E-50;5.40E-48	240;212.6;212.2;208.8;200.7	hypothetical protein A3K81 01860 [Candidatus Bathyarchaeota archaeon RBG 13 60 20];hypothetical protein AC482 07375 [miscellaneous Crenarchaeota group-15 archaeon DG-45];glycine cleavage system protein H [Candidatus Bathyarchaeota archaeon];hypothetical protein AC482 06425 [miscellaneous Crenarchaeota group-15 archaeon DG-45];glycine cleavage system protein GcvH [Candidatus Bathyarchaeota archaeo…	glycine dehydrogenase	Glycine->Formate
_SF_100G_bin41_IBDAl_contig-145_64782_7	Bathy-15_SF_bin41	7.4e-10	ko:K00282,ko:K00605	1TRKX@1239,4GXAH@90964,4H9MX@91061,COG0404@1,COG0404@2	The glycine cleavage system catalyzes the degradation of glycine	1.05e-13			OGD44818.1;TFH12965.1;OGD58185.1;RLG94448.1;RLI02766.1	1.30E-25;5.20E-22;7.50E-21;9.70E-21;1.30E-20	125.2;113.2;109.4;109;108.6	hypothetical protein A3K69 02615 [Candidatus Bathyarchaeota archaeon RBG 16 57 9];glycine cleavage system aminomethyltransferase GcvT [Candidatus Bathyarchaeota archaeon];hypothetical protein A3K78 01030 [Candidatus Bathyarchaeota archaeon RBG 13 52 12];glycine cleavage system aminomethyltransferase GcvT [Candidatus Bathyarchaeota archaeon];glycine cleavage system aminomethyltransferase GcvT [Can…	glycine dehydrogenase	Glycine->Formate
_SF_100G_bin41_IBDAl_contig-145_17745_4	Bathy-15_SF_bin41	7.9e-146	ko:K00281,ko:K00282	1TTB1@1239,25D30@186801,36G4S@31979,COG0403@1,COG0403@2	Glycine cleavage system P-protein	2.11e-66	IPR015424	Pyridoxal phosphate-dependent transferase	OGD47859.1;TFH12366.1;TRO52774.1;TSA39448.1;OGD58669.1	1.90E-203;2.50E-203;8.10E-202;7.10E-174;1.60E-170	718.8;718.4;713.4;620.5;609.4	glycine dehydrogenase [Candidatus Bathyarchaeota archaeon RBG 16 57 9];aminomethyl-transferring glycine dehydrogenase subunit GcvPA [Candidatus Bathyarchaeota archaeon];aminomethyl-transferring glycine dehydrogenase subunit GcvPA [Candidatus Bathyarchaeota archaeon];aminomethyl-transferring glycine dehydrogenase subunit GcvPA [archaeon];glycine dehydrogenase [Candidatus Bathyarchaeota archaeon RB…	glycine dehydrogenase	Glycine->Formate
_SF_100G_bin41_IBDAl_contig-145_17745_3	Bathy-15_SF_bin41	3.2e-172	ko:K00283	1TPK9@1239,2480Q@186801,36FTT@31979,COG1003@1,COG1003@2	The glycine cleavage system catalyzes the degradation of glycine. The P protein binds the alpha-amino group of glycine through its pyridoxal phosphate cofactor	2.99e-71	IPR015424	Pyridoxal phosphate-dependent transferase	TRO54604.1;OGD47858.1;MQY82846.1;OGD58670.1;OGS48435.1	2.00E-262;1.20E-254;5.50E-228;4.10E-223;5.90E-198	914.8;889;800.4;784.3;700.7	glycine dehydrogenase subunit 2 [Candidatus Bathyarchaeota archaeon];glycine dehydrogenase [Candidatus Bathyarchaeota archaeon RBG 16 57 9]_x0001_OGD53948.1 glycine dehydrogenase [Candidatus Bathyarchaeota archaeon RBG 13 60 20];aminotransferase class V-fold PLP-dependent enzyme [archaeon];glycine dehydrogenase [Candidatus Bathyarchaeota archaeon RBG 13 52 12];glycine dehydrogenase [Euryarchaeota…	glycine dehydrogenase	Glycine->Formate
_SF_100G_bin41_IBDAl_contig-145_38177_3	Bathy-15_SF_bin41	3.4e-125	ko:K00282	2XQ1W@28889,COG0403@1,arCOG00077@2157	The glycine cleavage system catalyzes the degradation of glycine. The P protein binds the alpha-amino group of glycine through its pyridoxal phosphate cofactor	1.5e-109	IPR020581	Glycine cleavage system P protein	TSA50858.1;TRO49938.1;RLG97418.1;OGD44447.1;OGD53341.1	2.90E-244;5.00E-228;1.70E-212;4.20E-203;2.30E-201	854.4;800.4;748.8;717.6;711.8	aminomethyl-transferring glycine dehydrogenase subunit GcvPA [archaeon];"aminomethyl-transferring glycine dehydrogenase subunit GcvPA, partial [Candidatus Bathyarchaeota archaeon]";aminomethyl-transferring glycine dehydrogenase subunit GcvPA [Candidatus Bathyarchaeota archaeon];glycine dehydrogenase (aminomethyl-transferring) [Candidatus Bathyarchaeota archaeon RBG 16 57 9];glycine dehydrogenase …	glycine dehydrogenase	Glycine->Formate
_SF_100G_bin41_IBDAl_contig-145_38177_4	Bathy-15_SF_bin41	3.4e-174	ko:K00283	242MV@183968,2XT3V@28890,COG1003@1,arCOG00076@2157	The glycine cleavage system catalyzes the degradation of glycine. The P protein binds the alpha-amino group of glycine through its pyridoxal phosphate cofactor	2.1e-08	IPR020581	Glycine cleavage system P protein	OGD53342.1;TRO49937.1;RLG97417.1;TEU09671.1;OGD55457.1	3.00E-250;1.30E-237;2.00E-233;3.50E-214;5.50E-212	874.4;832.4;818.5;754.6;747.3	glycine dehydrogenase (aminomethyl-transferring) [Candidatus Bathyarchaeota archaeon RBG 13 60 20];"glycine dehydrogenase subunit 2, partial [Candidatus Bathyarchaeota archaeon]";aminomethyl-transferring glycine dehydrogenase subunit GcvPB [Candidatus Bathyarchaeota archaeon];glycine dehydrogenase subunit 2 [Candidatus Bathyarchaeota archaeon];glycine dehydrogenase (aminomethyl-transferring) [Can…	glycine dehydrogenase	Glycine->Formate
_Hel_0_bin85_resembly_Gimiplasmatales_UBA10834_NODE_4134_length_23615_cov_2.320419_14	Gimiplasmatales_UBA10834_Hel0_bin85	9.2e-81	ko:K00605	1MV96@1224,2WK2P@28221,2YU3I@29,42QM6@68525,COG0404@1,COG0404@2	The glycine cleavage system catalyzes the degradation of glycine	1.7e-75	IPR006222	Aminomethyltransferase, folate-binding domain	TFG69751.1;OGS42160.1;OGS55670.1;OGS55872.1;WP_019178332.1	5.50E-121;8.90E-119;2.70E-115;2.50E-113;3.40E-102	444.5;437.2;425.6;419.1;382.1	glycine cleavage system aminomethyltransferase GcvT [Methanomassiliicoccus sp.];glycine cleavage system aminomethyltransferase T [Euryarchaeota archaeon RBG 16 62 10];hypothetical protein A3K60 01150 [Euryarchaeota archaeon RBG 19FT COMBO 56 21];hypothetical protein A3K60 03505 [Euryarchaeota archaeon RBG 19FT COMBO 56 21];glycine cleavage system aminomethyltransferase GcvT [Methanomassiliicoccus…	glycine dehydrogenase	Glycine->Formate
_Hel_0_bin85_resembly_Gimiplasmatales_UBA10834_NODE_224_length_81704_cov_2.435245_54	Gimiplasmatales_UBA10834_Hel0_bin85	2.9e-110	ko:K00282	2XT39@28890,3F362@33867,COG0403@1,arCOG00077@2157	Glycine cleavage system P-protein	2.81e-88	IPR015424	Pyridoxal phosphate-dependent transferase	OGS52152.1;TFG70569.1;OGS57012.1;OGS44014.1;WP_019178743.1	7.40E-165;6.90E-163;3.70E-156;1.80E-155;1.30E-132	590.5;583.9;561.6;559.3;483.4	glycine dehydrogenase (aminomethyl-transferring) [Euryarchaeota archaeon RBG 13 61 15];aminomethyl-transferring glycine dehydrogenase subunit GcvPA [Methanomassiliicoccus sp.];glycine dehydrogenase (aminomethyl-transferring) [Euryarchaeota archaeon RBG 19FT COMBO 56 21];glycine dehydrogenase (aminomethyl-transferring) [Euryarchaeota archaeon RBG 13 57 23];aminomethyl-transferring glycine dehydrog…	glycine dehydrogenase	Glycine->Formate
_Hel_0_bin85_resembly_Gimiplasmatales_UBA10834_NODE_224_length_81704_cov_2.435245_53	Gimiplasmatales_UBA10834_Hel0_bin85	7.7e-160	ko:K00283	1TPK9@1239,2480Q@186801,42FHX@68295,COG1003@1,COG1003@2	The glycine cleavage system catalyzes the degradation of glycine. The P protein binds the alpha-amino group of glycine through its pyridoxal phosphate cofactor	9.1e-08	IPR000192	Aminotransferase class V domain	OGS42007.1;TFG70568.1;OGS44015.1;OGS52151.1;OGS57013.1	1.10E-225;9.30E-225;2.10E-224;1.90E-222;2.50E-222	792.7;789.6;788.5;781.9;781.6	glycine dehydrogenase (aminomethyl-transferring) [Euryarchaeota archaeon RBG 16 62 10];glycine dehydrogenase subunit 2 [Methanomassiliicoccus sp.];glycine dehydrogenase (aminomethyl-transferring) [Euryarchaeota archaeon RBG 13 57 23];glycine dehydrogenase (aminomethyl-transferring) [Euryarchaeota archaeon RBG 13 61 15];glycine dehydrogenase (aminomethyl-transferring) [Euryarchaeota archaeon RBG 1…	glycine dehydrogenase	Glycine->Formate
_SG_225_Gimiplasmatales_UBA10834_NODE_1_length_438024_cov_10.919648_16	Gimiplasmatales_UBA10834_SG225_bin4	5e-79	ko:K00605	1MV96@1224,2WK2P@28221,2YU3I@29,42QM6@68525,COG0404@1,COG0404@2	The glycine cleavage system catalyzes the degradation of glycine	1.9e-76	IPR006222	Aminomethyltransferase, folate-binding domain	TFG69751.1;OGS42160.1;OGS55670.1;OGS55872.1;WP_019178332.1	9.40E-129;3.00E-127;2.50E-121;1.40E-119;2.30E-103	470.3;465.3;445.7;439.9;386	glycine cleavage system aminomethyltransferase GcvT [Methanomassiliicoccus sp.];glycine cleavage system aminomethyltransferase T [Euryarchaeota archaeon RBG 16 62 10];hypothetical protein A3K60 01150 [Euryarchaeota archaeon RBG 19FT COMBO 56 21];hypothetical protein A3K60 03505 [Euryarchaeota archaeon RBG 19FT COMBO 56 21];glycine cleavage system aminomethyltransferase GcvT [Methanomassiliicoccus…	glycine dehydrogenase	Glycine->Formate
_SG_225_Gimiplasmatales_UBA10834_NODE_5_length_200133_cov_9.735674_20	Gimiplasmatales_UBA10834_SG225_bin4	2.9e-34	ko:K02437	1V6WV@1239,24N5H@186801,42GJZ@68295,COG0509@1,COG0509@2	The glycine cleavage system catalyzes the degradation of glycine. The H protein shuttles the methylamine group of glycine from the P protein to the T protein	4.34e-44	IPR033753	Glycine cleavage system H-protein/Simiate	OGS43761.1;OGS55953.1;OGS52566.1;TFG70721.1;WP_107690097.1	5.00E-45;1.80E-42;5.10E-42;1.50E-41;8.80E-34	190.7;182.2;180.6;179.1;153.3	glycine cleavage system protein H [Euryarchaeota archaeon RBG 13 57 23];glycine cleavage system protein H [Euryarchaeota archaeon RBG 19FT COMBO 56 21];glycine cleavage system protein H [Euryarchaeota archaeon RBG 13 61 15];glycine cleavage system protein GcvH [Methanomassiliicoccus sp.];glycine cleavage system protein GcvH [Coprothermobacter proteolyticus]	glycine dehydrogenase	Glycine->Formate
_SG_225_Gimiplasmatales_UBA10834_NODE_2_length_220125_cov_9.804824_182	Gimiplasmatales_UBA10834_SG225_bin4	6.5e-110	ko:K00282	2XT39@28890,3F362@33867,COG0403@1,arCOG00077@2157	Glycine cleavage system P-protein	4.56e-90	IPR015424	Pyridoxal phosphate-dependent transferase	OGS52152.1;TFG70569.1;OGS57012.1;OGS44014.1;WP_019178743.1	9.60E-165;1.60E-159;7.90E-159;6.70E-158;4.80E-132	590.1;572.8;570.5;567.4;481.5	glycine dehydrogenase (aminomethyl-transferring) [Euryarchaeota archaeon RBG 13 61 15];aminomethyl-transferring glycine dehydrogenase subunit GcvPA [Methanomassiliicoccus sp.];glycine dehydrogenase (aminomethyl-transferring) [Euryarchaeota archaeon RBG 19FT COMBO 56 21];glycine dehydrogenase (aminomethyl-transferring) [Euryarchaeota archaeon RBG 13 57 23];aminomethyl-transferring glycine dehydrog…	glycine dehydrogenase	Glycine->Formate
_SG_225_Gimiplasmatales_UBA10834_NODE_2_length_220125_cov_9.804824_183	Gimiplasmatales_UBA10834_SG225_bin4	3.8e-159	ko:K00283	1TPK9@1239,2480Q@186801,42FHX@68295,COG1003@1,COG1003@2	The glycine cleavage system catalyzes the degradation of glycine. The P protein binds the alpha-amino group of glycine through its pyridoxal phosphate cofactor	1.3e-07	IPR000192	Aminotransferase class V domain	TFG70568.1;OGS42007.1;OGS44015.1;OGS52151.1;OGS57013.1	3.50E-224;2.30E-223;9.60E-222;1.60E-221;2.20E-218	787.7;785;779.6;778.9;768.5	glycine dehydrogenase subunit 2 [Methanomassiliicoccus sp.];glycine dehydrogenase (aminomethyl-transferring) [Euryarchaeota archaeon RBG 16 62 10];glycine dehydrogenase (aminomethyl-transferring) [Euryarchaeota archaeon RBG 13 57 23];glycine dehydrogenase (aminomethyl-transferring) [Euryarchaeota archaeon RBG 13 61 15];glycine dehydrogenase (aminomethyl-transferring) [Euryarchaeota archaeon RBG 1…	glycine dehydrogenase	Glycine->Formate
_SG_225_Gimiplasmatales_UBA10834_NODE_40_length_789_cov_1.962079_1	Gimiplasmatales_UBA10834_SG225_bin4	7.5e-69	ko:K00283	2G5MU@200795,COG1003@1,COG1003@2	The glycine cleavage system catalyzes the degradation of glycine. The P protein binds the alpha-amino group of glycine through its pyridoxal phosphate cofactor	1.49e-36	IPR015424	Pyridoxal phosphate-dependent transferase	KAA3664534.1;RME46234.1;PWH14254.1;HGG52627.1;HGL62939.1	5.40E-86;1.10E-81;1.80E-81;5.80E-80;1.60E-77	327.4;313.2;312.4;307.4;299.3	glycine dehydrogenase subunit 2 [Chloroflexi bacterium];glycine dehydrogenase subunit 2 [Caldilineae bacterium];aminomethyl-transferring glycine dehydrogenase subunit GcvPB [Ardenticatenia bacterium];aminomethyl-transferring glycine dehydrogenase subunit GcvPB [Anaerolineae bacterium];glycine dehydrogenase subunit 2 [Chloroflexi bacterium]_x0001_HGO03864.1 glycine dehydrogenase subunit 2 [Chlorof…	glycine dehydrogenase	Glycine->Formate
_SG_225_Gimiplasmatales_UBA10834_NODE_40_length_789_cov_1.962079_2	Gimiplasmatales_UBA10834_SG225_bin4	3.1e-09	ko:K00281,ko:K00282	1TQGG@1239,21VAS@150247,4HA7P@91061,COG0403@1,COG0403@2	The glycine cleavage system catalyzes the degradation of glycine. The P protein binds the alpha-amino group of glycine through its pyridoxal phosphate cofactor	NA	NA	NA	OQY91541.1;PZN50371.1;HGG52628.1;KAA3664535.1;HEY75890.1	3.80E-10;1.50E-09;2.50E-09;3.20E-09;3.20E-09	73.6;71.6;70.9;70.5;70.5	glycine dehydrogenase (aminomethyl-transferring) [Anaerolineae bacterium UTCFX2];"glycine dehydrogenase, partial [Chloroflexi bacterium]";aminomethyl-transferring glycine dehydrogenase subunit GcvPA [Anaerolineae bacterium];aminomethyl-transferring glycine dehydrogenase subunit GcvPA [Chloroflexi bacterium];aminomethyl-transferring glycine dehydrogenase subunit GcvPA [Thermoflexia bacterium]	glycine dehydrogenase	Glycine->Formate
cellF9_SG8-5_bin.53.strict__NODE_20_length_28915_cov_5.023441_22	SG8-5_CellF9_bin53	7.3e-34	ko:K02437	1NYE8@1224,2WW4N@28221,430NZ@68525,COG0509@1,COG0509@2	Glycine cleavage system H protein	1.2e-35	IPR033753	Glycine cleavage system H-protein/Simiate	KYK30510.1;HGZ59182.1;KYK35075.1;WP_049673170.1;KYK34205.1	2.10E-55;1.20E-44;3.20E-40;1.30E-38;3.00E-38	225.3;189.5;174.9;169.5;168.3	hypothetical protein AYK22 03725 [Thermoplasmatales archaeon SG8-52-3];glycine cleavage system protein H [Euryarchaeota archaeon];glycine cleavage system protein H [Theionarchaea archaeon DG-70];glycine cleavage system protein GcvH [Desulfocarbo indianensis]_x0001_KMY68234.1 glycine cleavage system protein H [Desulfocarbo indianensis];glycine cleavage system protein H [Theionarchaea archaeon DG-7…	glycine dehydrogenase	Glycine->Formate
cellF9_SG8-5_bin.53.strict__NODE_34_length_18718_cov_4.116249_12	SG8-5_CellF9_bin53	6.2e-17	ko:K02437	1V6WV@1239,1ZGG0@1386,4HIMA@91061,COG0509@1,COG0509@2	Is also involved in protein lipoylation via its role as an octanoyl lipoyl carrier protein intermediate	2.11e-25	IPR033753	Glycine cleavage system H-protein/Simiate	KYK21411.1;TET30670.1;GCC11766.1;GBE54463.1;HGZ59120.1	6.40E-33;8.10E-28;2.60E-26;9.90E-26;3.50E-23	150.6;133.7;128.6;126.7;118.2	hypothetical protein AYK24 09140 [Thermoplasmatales archaeon SG8-52-4];glycine cleavage system protein H [Candidatus Heimdallarchaeota archaeon];glycine cleavage system H protein [archaeon];glycine cleavage system H protein [archaeon BMS3Bbin15]_x0001_HDL15251.1 hypothetical protein [Euryarchaeota archaeon];hypothetical protein [Euryarchaeota archaeon]	glycine dehydrogenase	Glycine->Formate
cellF9_SG8-5_bin.53.strict__NODE_6_length_68175_cov_4.547446_2	SG8-5_CellF9_bin53	9.5e-38	ko:K02437	1V6WV@1239,1ZGG0@1386,4HIMA@91061,COG0509@1,COG0509@2	Is also involved in protein lipoylation via its role as an octanoyl lipoyl carrier protein intermediate	9.4e-47	IPR017453	Glycine cleavage system H-protein, subgroup	WP_088076419.1;WP_102228585.1;NEU30109.1;WP_078392160.1;WP_054707760.1	1.70E-37;2.20E-37;2.20E-37;3.80E-37;4.90E-37	165.6;165.2;165.2;164.5;164.1	glycine cleavage system protein GcvH [Bacillus alkalitelluris];glycine cleavage system protein GcvH [Bacillus sp. UMB0899]_x0001_PMC40574.1 glycine cleavage system protein H [Bacillus sp. UMB0899];glycine cleavage system protein GcvH [bacterium LRH843];glycine cleavage system protein GcvH [Bacillus patagoniensis];glycine cleavage system protein GcvH [Bacillus sp. JCM 19041]	glycine dehydrogenase	Glycine->Formate
cellF9_SG8-5_bin.53.strict__NODE_5_length_68283_cov_6.011289_59	SG8-5_CellF9_bin53	1.5e-71	ko:K00282,ko:K00605	1TRKX@1239,248U7@186801,42EZ9@68295,COG0404@1,COG0404@2	The glycine cleavage system catalyzes the degradation of glycine	1.33e-79			KYK28627.1;WP_019178332.1;WP_147654265.1;OGS55872.1;OPY33419.1	4.60E-84;1.10E-80;1.10E-80;9.30E-77;7.90E-76	322;310.8;310.8;297.7;294.7	hypothetical protein AYK23 00135 [Euryarchaeota archaeon SG8-5];glycine cleavage system aminomethyltransferase GcvT [Methanomassiliicoccus luminyensis];glycine cleavage system aminomethyltransferase GcvT [Methanomassiliicoccus luminyensis];hypothetical protein A3K60 03505 [Euryarchaeota archaeon RBG 19FT COMBO 56 21];putative aminomethyltransferase [Methanomassiliicoccales archaeon PtaU1.Bin124]	glycine dehydrogenase	Glycine->Formate
cellF9_SG8-5_bin.53.strict__NODE_24_length_23226_cov_5.382738_1	SG8-5_CellF9_bin53	3.2e-112	ko:K00282	2XT39@28890,3F362@33867,COG0403@1,arCOG00077@2157	Glycine cleavage system P-protein	5.83e-150	IPR020581	Glycine cleavage system P protein	OPX65718.1;HGZ59011.1;KQM11887.1;WP_019178743.1;PIV69256.1	4.50E-125;2.90E-124;2.90E-124;5.00E-124;1.10E-123	458.4;455.7;455.7;454.9;453.8	glycine dehydrogenase subunit 1 [Methanomassiliicoccales archaeon PtaB.Bin215];aminomethyl-transferring glycine dehydrogenase subunit GcvPA [Euryarchaeota archaeon];glycine dehydrogenase [Methanomassiliicoccales archaeon RumEn M1];aminomethyl-transferring glycine dehydrogenase subunit GcvPA [Methanomassiliicoccus luminyensis];aminomethyl-transferring glycine dehydrogenase [Euryarchaeota archaeon …	glycine dehydrogenase	Glycine->Formate
cellF9_SG8-5_bin.53.strict__NODE_24_length_23226_cov_5.382738_2	SG8-5_CellF9_bin53	8.1e-157	ko:K00283	242MV@183968,2XT3V@28890,COG1003@1,arCOG00076@2157	The glycine cleavage system catalyzes the degradation of glycine. The P protein binds the alpha-amino group of glycine through its pyridoxal phosphate cofactor	2.53e-98	IPR015424	Pyridoxal phosphate-dependent transferase	TET91848.1;HGI33907.1;TLZ66462.1;OGS62719.1;HGD08855.1	1.10E-167;2.90E-165;1.00E-162;1.00E-162;5.10E-162	600.1;592;583.6;583.6;581.3	glycine dehydrogenase subunit 2 [Methanomassiliicoccales archaeon];glycine dehydrogenase subunit 2 [Euryarchaeota archaeon];glycine dehydrogenase subunit 2 [Euryarchaeota archaeon];glycine dehydrogenase (aminomethyl-transferring) [Euryarchaeota archaeon RBG 19FT COMBO 69 17];glycine dehydrogenase subunit 2 [Euryarchaeota archaeon]	glycine dehydrogenase	Glycine->Formate
_SF_SG8-5_bin11_NODE_2_length_367011_cov_46.869685_269	SG8-5_SF_bin11	NA	NA	NA	NA	1.33e-79			KYK28627.1;WP_019178332.1;WP_147654265.1;OGS55872.1;OPY33419.1	4.60E-84;1.10E-80;1.10E-80;9.30E-77;7.90E-76	322;310.8;310.8;297.7;294.7	hypothetical protein AYK23 00135 [Euryarchaeota archaeon SG8-5];glycine cleavage system aminomethyltransferase GcvT [Methanomassiliicoccus luminyensis];glycine cleavage system aminomethyltransferase GcvT [Methanomassiliicoccus luminyensis];hypothetical protein A3K60 03505 [Euryarchaeota archaeon RBG 19FT COMBO 56 21];putative aminomethyltransferase [Methanomassiliicoccales archaeon PtaU1.Bin124]	glycine dehydrogenase	Glycine->Formate
_SF_SG8-5_bin11_NODE_4_length_256996_cov_42.424756_184	SG8-5_SF_bin11	NA	NA	NA	NA	2.11e-25	IPR033753	Glycine cleavage system H-protein/Simiate	KYK21411.1;TET30670.1;GCC11766.1;GBE54463.1;HGZ59120.1	6.40E-33;8.10E-28;2.60E-26;9.90E-26;3.50E-23	150.6;133.7;128.6;126.7;118.2	hypothetical protein AYK24 09140 [Thermoplasmatales archaeon SG8-52-4];glycine cleavage system protein H [Candidatus Heimdallarchaeota archaeon];glycine cleavage system H protein [archaeon];glycine cleavage system H protein [archaeon BMS3Bbin15]_x0001_HDL15251.1 hypothetical protein [Euryarchaeota archaeon];hypothetical protein [Euryarchaeota archaeon]	glycine dehydrogenase	Glycine->Formate
_SF_SG8-5_bin11_NODE_6_length_172454_cov_41.514297_24	SG8-5_SF_bin11	NA	NA	NA	NA	9.4e-47	IPR017453	Glycine cleavage system H-protein, subgroup	WP_088076419.1;WP_102228585.1;NEU30109.1;WP_078392160.1;WP_054707760.1	1.70E-37;2.20E-37;2.20E-37;3.80E-37;4.90E-37	165.6;165.2;165.2;164.5;164.1	glycine cleavage system protein GcvH [Bacillus alkalitelluris];glycine cleavage system protein GcvH [Bacillus sp. UMB0899]_x0001_PMC40574.1 glycine cleavage system protein H [Bacillus sp. UMB0899];glycine cleavage system protein GcvH [bacterium LRH843];glycine cleavage system protein GcvH [Bacillus patagoniensis];glycine cleavage system protein GcvH [Bacillus sp. JCM 19041]	glycine dehydrogenase	Glycine->Formate
_SF_SG8-5_bin11_NODE_3_length_261582_cov_39.982295_78	SG8-5_SF_bin11	NA	NA	NA	NA	5.83e-150	IPR020581	Glycine cleavage system P protein	OPX65718.1;HGZ59011.1;KQM11887.1;WP_019178743.1;PIV69256.1	4.50E-125;2.90E-124;2.90E-124;5.00E-124;1.10E-123	458.4;455.7;455.7;454.9;453.8	glycine dehydrogenase subunit 1 [Methanomassiliicoccales archaeon PtaB.Bin215];aminomethyl-transferring glycine dehydrogenase subunit GcvPA [Euryarchaeota archaeon];glycine dehydrogenase [Methanomassiliicoccales archaeon RumEn M1];aminomethyl-transferring glycine dehydrogenase subunit GcvPA [Methanomassiliicoccus luminyensis];aminomethyl-transferring glycine dehydrogenase [Euryarchaeota archaeon …	glycine dehydrogenase	Glycine->Formate
_SF_SG8-5_bin51_NODE_1_length_956489_cov_12.373157_365	SG8-5_SF_bin51	1e-72	ko:K00605	2GC8B@200918,COG0404@1,COG0404@2	The glycine cleavage system catalyzes the degradation of glycine	5.8e-81	IPR006222	Aminomethyltransferase, folate-binding domain	KYK28627.1;WP_019178332.1;WP_147654265.1;OGS55872.1;OGS55670.1	2.90E-86;5.60E-82;5.60E-82;3.80E-78;5.40E-77	329.3;315.1;315.1;302.4;298.5	hypothetical protein AYK23 00135 [Euryarchaeota archaeon SG8-5];glycine cleavage system aminomethyltransferase GcvT [Methanomassiliicoccus luminyensis];glycine cleavage system aminomethyltransferase GcvT [Methanomassiliicoccus luminyensis];hypothetical protein A3K60 03505 [Euryarchaeota archaeon RBG 19FT COMBO 56 21];hypothetical protein A3K60 01150 [Euryarchaeota archaeon RBG 19FT COMBO 56 21]	glycine dehydrogenase	Glycine->Formate
_SF_SG8-5_bin51_NODE_7_length_70852_cov_10.444776_18	SG8-5_SF_bin51	7.9e-111	ko:K00282	2XT39@28890,3F362@33867,COG0403@1,arCOG00077@2157	Glycine cleavage system P-protein	7.81e-148	IPR020581	Glycine cleavage system P protein	OPX65718.1;WP_019178743.1;OGS44014.1;HGZ59011.1;KQM11887.1	5.70E-128;1.80E-126;2.90E-124;1.20E-122;2.30E-121	468;463;455.7;450.3;446	glycine dehydrogenase subunit 1 [Methanomassiliicoccales archaeon PtaB.Bin215];aminomethyl-transferring glycine dehydrogenase subunit GcvPA [Methanomassiliicoccus luminyensis];glycine dehydrogenase (aminomethyl-transferring) [Euryarchaeota archaeon RBG 13 57 23];aminomethyl-transferring glycine dehydrogenase subunit GcvPA [Euryarchaeota archaeon];glycine dehydrogenase [Methanomassiliicoccales arc…	glycine dehydrogenase	Glycine->Formate
_SF_SG8-5_bin51_NODE_7_length_70852_cov_10.444776_19	SG8-5_SF_bin51	3.6e-154	ko:K00283	242MV@183968,2XT3V@28890,COG1003@1,arCOG00076@2157	The glycine cleavage system catalyzes the degradation of glycine. The P protein binds the alpha-amino group of glycine through its pyridoxal phosphate cofactor	2.42e-98	IPR015424	Pyridoxal phosphate-dependent transferase	HGI33907.1;TET91848.1;HGD08855.1;OGS42007.1;TLZ92371.1	1.10E-169;3.50E-168;1.10E-166;6.20E-165;1.10E-164	606.7;601.7;596.7;590.9;590.1	glycine dehydrogenase subunit 2 [Euryarchaeota archaeon];glycine dehydrogenase subunit 2 [Methanomassiliicoccales archaeon];glycine dehydrogenase subunit 2 [Euryarchaeota archaeon];glycine dehydrogenase (aminomethyl-transferring) [Euryarchaeota archaeon RBG 16 62 10];glycine dehydrogenase subunit 2 [Euryarchaeota archaeon]	glycine dehydrogenase	Glycine->Formate
_SG_225_bin22_bin22_Thermoplasmata_NODE_150_length_4484_cov_2.728840_2	Unculture Thermoplasmata_SG225_bin22	3.9e-113	ko:K00281,ko:K00282	1TQGG@1239,2492A@186801,2608E@186807,COG0403@1,COG0403@2	The glycine cleavage system catalyzes the degradation of glycine. The P protein binds the alpha-amino group of glycine through its pyridoxal phosphate cofactor	NA	NA	NA	TLZ58363.1;TLZ62282.1;TMA07169.1;OGS49946.1;TLZ57636.1	1.20E-128;1.10E-126;4.20E-126;5.40E-126;2.10E-125	470.3;463.8;461.8;461.5;459.5	aminomethyl-transferring glycine dehydrogenase subunit GcvPA [Euryarchaeota archaeon];aminomethyl-transferring glycine dehydrogenase subunit GcvPA [Euryarchaeota archaeon];aminomethyl-transferring glycine dehydrogenase subunit GcvPA [Euryarchaeota archaeon];glycine dehydrogenase (aminomethyl-transferring) [Euryarchaeota archaeon RBG 16 68 12];aminomethyl-transferring glycine dehydrogenase subunit…	glycine dehydrogenase	Glycine->Formate
_SG_225_Uncultured_Thermoplasmata_k141_771953_length_17466_cov_16.0171_8	Unculture Thermoplasmata_SG225_bin14	1e-121	ko:K00282	2XT39@28890,3F362@33867,COG0403@1,arCOG00077@2157	Glycine cleavage system P-protein	6.77e-150	IPR020581	Glycine cleavage system P protein	PIV69256.1;HGZ59011.1;OGS49946.1;HEB37602.1;TLZ62282.1	2.50E-147;1.60E-141;1.10E-139;1.10E-137;3.40E-136	532.3;513.1;506.9;500.4;495.4	aminomethyl-transferring glycine dehydrogenase [Euryarchaeota archaeon CG01 land 8 20 14 3 00 38 12]_x0001_PJB22035.1 aminomethyl-transferring glycine dehydrogenase [Euryarchaeota archaeon CG 4 9 14 3 um filter 38 12];aminomethyl-transferring glycine dehydrogenase subunit GcvPA [Euryarchaeota archaeon];glycine dehydrogenase (aminomethyl-transferring) [Euryarchaeota archaeon RBG 16 68 12];aminomet…	glycine dehydrogenase	Glycine->Formate
_SG_225_Uncultured_Thermoplasmata_k141_771953_length_17466_cov_16.0171_9	Unculture Thermoplasmata_SG225_bin14	8.6e-178	ko:K00283	242MV@183968,2XT3V@28890,COG1003@1,arCOG00076@2157	The glycine cleavage system catalyzes the degradation of glycine. The P protein binds the alpha-amino group of glycine through its pyridoxal phosphate cofactor	5.35e-141	IPR020581	Glycine cleavage system P protein	WP_062370349.1;WP_050002862.1;WP_088884794.1;WP_014733183.1;WP_010886055.1	5.30E-178;1.20E-177;3.40E-177;1.00E-176;1.30E-176	634.4;633.3;631.7;630.2;629.8	glycine dehydrogenase subunit 2 [Thermococcus guaymasensis]_x0001_AJC70994.1 glycine dehydrogenase subunit 2 [Thermococcus guaymasensis DSM 11113];glycine dehydrogenase subunit 2 [Thermococcus eurythermalis]_x0001_AIU69886.1 glycine dehydrogenase [Thermococcus eurythermalis];glycine dehydrogenase subunit 2 [Thermococcus gorgonarius]_x0001_ASJ00454.1 glycine dehydrogenase (aminomethyl-transferring…	glycine dehydrogenase	Glycine->Formate
_SG_225_bin22_bin22_Thermoplasmata_NODE_150_length_4484_cov_2.728840_3	Unculture Thermoplasmata_SG225_bin22	1.6e-111	ko:K00283	1TPK9@1239,2480Q@186801,3WB6B@53433,COG1003@1,COG1003@2	The glycine cleavage system catalyzes the degradation of glycine. The P protein binds the alpha-amino group of glycine through its pyridoxal phosphate cofactor	NA	NA	NA	HGZ59010.1;HGI33907.1;HGD08855.1;HEC96400.1;OGS42007.1	9.30E-123;2.00E-117;6.50E-116;1.90E-115;3.20E-115	450.3;432.6;427.6;426;425.2	glycine dehydrogenase subunit 2 [Euryarchaeota archaeon];glycine dehydrogenase subunit 2 [Euryarchaeota archaeon];glycine dehydrogenase subunit 2 [Euryarchaeota archaeon];aminotransferase class V-fold PLP-dependent enzyme [Euryarchaeota archaeon];glycine dehydrogenase (aminomethyl-transferring) [Euryarchaeota archaeon RBG 16 62 10]	glycine dehydrogenase	Glycine->Formate
_SG_225_Uncultured_Thermoplasmata_k141_704656_length_99061_cov_18.7333_50	Unculture Thermoplasmata_SG225_bin14	1.1e-21	ko:K02437	1V6WV@1239,4C5UM@84406,4HIMA@91061,COG0509@1,COG0509@2	Is also involved in protein lipoylation via its role as an octanoyl lipoyl carrier protein intermediate	1.05e-26	IPR011053	Single hybrid motif	TET30670.1;HGZ59120.1;GBE54463.1;GCC11766.1;HGH60449.1	1.20E-39;4.30E-29;3.50E-23;3.50E-23;8.60E-22	172.9;137.9;118.2;118.2;113.6	glycine cleavage system protein H [Candidatus Heimdallarchaeota archaeon];hypothetical protein [Euryarchaeota archaeon];glycine cleavage system H protein [archaeon BMS3Bbin15]_x0001_HDL15251.1 hypothetical protein [Euryarchaeota archaeon];glycine cleavage system H protein [archaeon];glycine cleavage system protein GcvH [Desulfomonile tiedjei]	Glycine cleavage system/aminomethyltransferase	Glycine->Formate
_SG_225_Uncultured_Thermoplasmata_k141_1430294_length_39294_cov_16.9913_16	Unculture Thermoplasmata_SG225_bin14	7.6e-23	ko:K02437	1V6WV@1239,24N5H@186801,36JKI@31979,COG0509@1,COG0509@2	The glycine cleavage system catalyzes the degradation of glycine. The H protein shuttles the methylamine group of glycine from the P protein to the T protein	1.2e-29	IPR033753	Glycine cleavage system H-protein/Simiate	ODS37866.1;HGZ59182.1;TET64478.1;RKZ20312.1;TES86142.1	3.80E-33;5.50E-32;9.40E-32;1.60E-31;2.10E-31	151.4;147.5;146.7;146;145.6	glycine cleavage system protein H [Candidatus Altiarchaeales archaeon WOR SM1 SCG];glycine cleavage system protein H [Euryarchaeota archaeon];glycine cleavage system protein GcvH [Candidatus Aerophobetes bacterium];glycine cleavage system protein GcvH [bacterium];glycine cleavage system protein GcvH [Candidatus Aerophobetes bacterium]	Glycine cleavage system/aminomethyltransferase	Glycine->Formate
_SG_225_Uncultured_Thermoplasmata_k141_1714458_length_15515_cov_72.1536_11	Unculture Thermoplasmata_SG225_bin14	1.3e-37	ko:K02437	2NPMR@2323,COG0509@1,COG0509@2	The glycine cleavage system catalyzes the degradation of glycine. The H protein shuttles the methylamine group of glycine from the P protein to the T protein	4.32e-47	IPR033753	Glycine cleavage system H-protein/Simiate	HFB68080.1;RKY98122.1;WP_006930207.1;OJV92455.1;RKY49427.1	5.30E-37;1.20E-36;1.50E-36;3.40E-36;4.50E-36	164.1;162.9;162.5;161.4;161	glycine cleavage system protein GcvH [Calditrichae bacterium];glycine cleavage system protein GcvH [Candidatus Hydrothermae bacterium]_x0001_HDL60240.1 glycine cleavage system protein GcvH [candidate division WOR-3 bacterium];glycine cleavage system protein GcvH [Caldithrix abyssi]_x0001_APF18881.1 gcvH glycine cleavage system H protein [Caldithrix abyssi DSM 13497]_x0001_EHO42844.1 Glycine cleav…	Glycine cleavage system/aminomethyltransferase	Glycine->Formate
_SG_225_bin22_bin22_Thermoplasmata_NODE_121_length_5001_cov_2.520918_6	Unculture Thermoplasmata_SG225_bin22	1.6e-30	ko:K02437	2FT3J@200643,4AQKP@815,4NQ35@976,COG0509@1,COG0509@2	The glycine cleavage system catalyzes the degradation of glycine. The H protein shuttles the methylamine group of glycine from the P protein to the T protein	NA	NA	NA	HFH11698.1;WP_049673170.1;RKZ20312.1;PIW11575.1;HGW91894.1	1.80E-37;1.00E-35;2.50E-34;3.30E-34;3.30E-34	165.6;159.8;155.2;154.8;154.8	glycine cleavage system protein GcvH [Deltaproteobacteria bacterium];glycine cleavage system protein GcvH [Desulfocarbo indianensis]_x0001_KMY68234.1 glycine cleavage system protein H [Desulfocarbo indianensis];glycine cleavage system protein GcvH [bacterium];glycine cleavage system protein H [Candidatus Atribacteria bacterium CG17 big fil post rev 8 21 14 2 50 34 11]_x0001_PIY33460.1 glycine cle…	Glycine cleavage system/aminomethyltransferase	Glycine->Formate
_SG_225_bin22_bin22_Thermoplasmata_NODE_191_length_3940_cov_2.781517_1	Unculture Thermoplasmata_SG225_bin22	1.8e-214	ko:K00600,ko:K00605	2G624@200795,COG0112@1,COG0112@2,COG0404@1,COG0404@2	Catalyzes the reversible interconversion of serine and glycine with tetrahydrofolate (THF) serving as the one-carbon carrier. This reaction serves as the major source of one-carbon groups required for the biosynthesis of purines, thymidylate, methionine, and other important biomolecules. Also exhibits THF- independent aldolase activity toward beta-hydroxyamino acids, producing glycine and aldehyd…	NA	NA	NA	RLG71724.1;HGZ15367.1;HGU99925.1;HFU12957.1;RLC72677.1	4.60E-277;4.00E-265;2.90E-263;2.40E-262;2.10E-261	964.5;924.9;918.7;915.6;912.5	hypothetical protein DRO11 03825 [Euryarchaeota archaeon];glycine cleavage system aminomethyltransferase GcvT [Anaerolineae bacterium];glycine cleavage system aminomethyltransferase GcvT [Deltaproteobacteria bacterium];glycine cleavage system aminomethyltransferase GcvT [Anaerolineae bacterium];glycine cleavage system aminomethyltransferase GcvT [Chloroflexi bacterium]	Glycine cleavage system/aminomethyltransferase	Glycine->Formate
_Hel238_reassembled_bin100_NODE_253_length_2447_cov_61.834599_4	Bathy-15_Hel238_bin100	2.4e-24	ko:K02437	1RGV7@1224,2WP93@28221,2Z1AT@29,42RS9@68525,COG0509@1,COG0509@2	The glycine cleavage system catalyzes the degradation of glycine. The H protein shuttles the methylamine group of glycine from the P protein to the T protein	7.98e-36	IPR033753	Glycine cleavage system H-protein/Simiate	TEU09233.1;HGZ58382.1;HGB14168.1;RIK34268.1;KPK13154.1	1.80E-67;3.20E-27;1.00E-25;5.10E-25;1.10E-24	265.4;131.7;126.7;124.4;123.2	glycine cleavage system protein H [Candidatus Bathyarchaeota archaeon];glycine cleavage system protein H [Euryarchaeota archaeon];glycine cleavage system protein GcvH [Desulfobacca acetoxidans];glycine cleavage system protein H [Chloroflexi bacterium];hypothetical protein AMJ56 03195 [Anaerolineae bacterium SG8 19]	Glycine cleavage system/aminomethyltransferase	Glycine->Formate
_Hel238_reassembled_bin91_contig-145_8027_4	Bathy-15_Hel238_bin91	3.7e-27	ko:K02437	1VPFX@1239,24UUR@186801,42HFB@68295,COG4273@1,COG4273@2	DGC domain	1.4e-16	IPR014958	DGC	TEU09232.1;OGD54136.1;RLI32160.1;HHK97956.1;HHR94569.1	6.10E-49;7.20E-42;7.70E-36;2.90E-35;1.50E-34	203.8;180.3;160.2;158.3;156	hypothetical protein E3J20 06840 [Candidatus Bathyarchaeota archaeon];hypothetical protein A3K81 01655 [Candidatus Bathyarchaeota archaeon RBG 13 60 20];hypothetical protein DRO66 11730 [Candidatus Bathyarchaeota archaeon];hypothetical protein [Anaerolineae bacterium];hypothetical protein [Anaerolineae bacterium]	Glycine cleavage system/aminomethyltransferase	Glycine->Formate
_Hel238_reassembled_bin91_contig-145_8027_5	Bathy-15_Hel238_bin91	3.4e-25	ko:K02437	1UPTR@1239,25HNZ@186801,COG4273@1,COG4273@2	DGC domain	1.5e-17	IPR014958	DGC	OGD54133.1;TEU09231.1;EMR74157.1;RLI32161.1;HAL61807.1	1.40E-48;2.20E-43;7.70E-36;1.20E-33;1.40E-24	202.6;185.3;160.2;152.9;122.9	hypothetical protein A3K81 01650 [Candidatus Bathyarchaeota archaeon RBG 13 60 20];hypothetical protein E3J20 06835 [Candidatus Bathyarchaeota archaeon];DGC domain protein [Thaumarchaeota archaeon SCGC AB-539-E09];hypothetical protein DRO66 11735 [Candidatus Bathyarchaeota archaeon];hypothetical protein [Chloroflexi bacterium]	Glycine cleavage system/aminomethyltransferase	Glycine->Formate
_Hel238_reassembled_bin91_contig-145_8027_3	Bathy-15_Hel238_bin91	2.8e-21	ko:K02437	1V6WV@1239,24N5H@186801,42K4C@68298,COG0509@1,COG0509@2	The glycine cleavage system catalyzes the degradation of glycine. The H protein shuttles the methylamine group of glycine from the P protein to the T protein	5e-32	IPR033753	Glycine cleavage system H-protein/Simiate	TEU09233.1;HGZ58382.1;RPI27860.1;KAB2903580.1;TAN38381.1	9.40E-36;4.80E-24;2.00E-22;2.70E-22;1.30E-21	160.2;121.3;115.9;115.5;113.2	glycine cleavage system protein H [Candidatus Bathyarchaeota archaeon];glycine cleavage system protein H [Euryarchaeota archaeon];glycine cleavage system protein H [Acidobacteria bacterium];glycine cleavage system protein H [Anaerolineae bacterium];glycine cleavage system protein H [Verrucomicrobia bacterium]	Glycine cleavage system/aminomethyltransferase	Glycine->Formate
_HMA_50-75cm_original_bin87_k141_368131_length_1684_cov_41.0266_1	Bathy-15_HMA_bin87	3.6e-27	ko:K02437	1VPFX@1239,24UUR@186801,42HFB@68295,COG4273@1,COG4273@2	DGC domain	1.4e-16	IPR014958	DGC	TEU09232.1;OGD54136.1;RLI32160.1;HHK97956.1;HHR94569.1	1.80E-48;5.50E-42;5.90E-36;2.90E-35;1.40E-34	202.2;180.6;160.6;158.3;156	hypothetical protein E3J20 06840 [Candidatus Bathyarchaeota archaeon];hypothetical protein A3K81 01655 [Candidatus Bathyarchaeota archaeon RBG 13 60 20];hypothetical protein DRO66 11730 [Candidatus Bathyarchaeota archaeon];hypothetical protein [Anaerolineae bacterium];hypothetical protein [Anaerolineae bacterium]	Glycine cleavage system/aminomethyltransferase	Glycine->Formate
_HMA_50-75cm_original_bin87_k141_368131_length_1684_cov_41.0266_2	Bathy-15_HMA_bin87	3.4e-25	ko:K02437	1UPTR@1239,25HNZ@186801,COG4273@1,COG4273@2	DGC domain	1.5e-17	IPR014958	DGC	OGD54133.1;TEU09231.1;EMR74157.1;RLI32161.1;HAL61807.1	1.40E-48;2.20E-43;7.70E-36;1.20E-33;1.40E-24	202.6;185.3;160.2;152.9;122.9	hypothetical protein A3K81 01650 [Candidatus Bathyarchaeota archaeon RBG 13 60 20];hypothetical protein E3J20 06835 [Candidatus Bathyarchaeota archaeon];DGC domain protein [Thaumarchaeota archaeon SCGC AB-539-E09];hypothetical protein DRO66 11735 [Candidatus Bathyarchaeota archaeon];hypothetical protein [Chloroflexi bacterium]	Glycine cleavage system/aminomethyltransferase	Glycine->Formate
_HMA_50-75cm_original_bin87_k141_2075103_length_2858_cov_61.8568_5	Bathy-15_HMA_bin87	8e-20	ko:K02437	1V6WV@1239,26YGE@186822,4HIMA@91061,COG0509@1,COG0509@2	Is also involved in protein lipoylation via its role as an octanoyl lipoyl carrier protein intermediate	2.77e-31	IPR033753	Glycine cleavage system H-protein/Simiate	TEU09233.1;HGZ58382.1;KAB2903580.1;WP_090640983.1;RPI27860.1	7.10E-35;4.40E-21;9.90E-21;6.40E-20;1.10E-19	157.1;111.3;110.2;107.5;106.7	glycine cleavage system protein H [Candidatus Bathyarchaeota archaeon];glycine cleavage system protein H [Euryarchaeota archaeon];glycine cleavage system protein H [Anaerolineae bacterium];glycine cleavage system protein GcvH [Paenibacillus sp. UNC496MF]_x0001_SFI86047.1 glycine cleavage system H protein [Paenibacillus sp. UNC496MF];glycine cleavage system protein H [Acidobacteria bacterium]	Glycine cleavage system/aminomethyltransferase	Glycine->Formate
_HMA_50-75cm_original_bin87_k141_4057242_length_4476_cov_138.7260_2	Bathy-15_HMA_bin87	6.3e-40	ko:K02437	24409@183968,2XY1B@28890,COG0509@1,arCOG01303@2157	The glycine cleavage system catalyzes the degradation of glycine. The H protein shuttles the methylamine group of glycine from the P protein to the T protein	3.4e-43	IPR033753	Glycine cleavage system H-protein/Simiate	RLI02764.1;HDJ22121.1;TFH12966.1;TET72629.1;RLI10602.1	2.90E-51;2.70E-49;7.80E-49;2.80E-46;2.30E-45	211.5;204.9;203.4;194.9;191.8	glycine cleavage system protein GcvH [Candidatus Bathyarchaeota archaeon];glycine cleavage system protein GcvH [Candidatus Bathyarchaeota archaeon];glycine cleavage system protein GcvH [Candidatus Bathyarchaeota archaeon];glycine cleavage system protein GcvH [Candidatus Bathyarchaeota archaeon];glycine cleavage system protein GcvH [Candidatus Bathyarchaeota archaeon]	Glycine cleavage system/aminomethyltransferase	Glycine->Formate
_HMA_50-75cm_original_bin87_k141_4159294_length_3612_cov_84.4007_4	Bathy-15_HMA_bin87	6.9e-37	ko:K02437	24409@183968,2XY1B@28890,COG0509@1,arCOG01303@2157	The glycine cleavage system catalyzes the degradation of glycine. The H protein shuttles the methylamine group of glycine from the P protein to the T protein	9.42e-37	IPR011053	Single hybrid motif	TET72629.1;TEU09590.1;RLI10602.1;RLG94447.1;HDJ22121.1	1.70E-57;1.00E-54;8.00E-52;1.50E-50;8.50E-46	232.3;223;213.4;209.1;193.4	glycine cleavage system protein GcvH [Candidatus Bathyarchaeota archaeon];glycine cleavage system protein GcvH [Candidatus Bathyarchaeota archaeon];glycine cleavage system protein GcvH [Candidatus Bathyarchaeota archaeon];glycine cleavage system protein GcvH [Candidatus Bathyarchaeota archaeon];glycine cleavage system protein GcvH [Candidatus Bathyarchaeota archaeon]	Glycine cleavage system/aminomethyltransferase	Glycine->Formate
_SF_100G_bin41_IBDAl_contig-145_12854_11	Bathy-15_SF_bin41	3.4e-25	ko:K02437	1UPTR@1239,25HNZ@186801,COG4273@1,COG4273@2	DGC domain	1.5e-17	IPR014958	DGC	OGD54133.1;TEU09231.1;EMR74157.1;RLI32161.1;HAL61807.1	1.40E-48;2.20E-43;7.70E-36;1.20E-33;1.40E-24	202.6;185.3;160.2;152.9;122.9	hypothetical protein A3K81 01650 [Candidatus Bathyarchaeota archaeon RBG 13 60 20];hypothetical protein E3J20 06835 [Candidatus Bathyarchaeota archaeon];DGC domain protein [Thaumarchaeota archaeon SCGC AB-539-E09];hypothetical protein DRO66 11735 [Candidatus Bathyarchaeota archaeon];hypothetical protein [Chloroflexi bacterium]	Glycine cleavage system/aminomethyltransferase	Glycine->Formate
_SF_100G_bin41_IBDAl_contig-145_12854_12	Bathy-15_SF_bin41	3.7e-27	ko:K02437	1VPFX@1239,24UUR@186801,42HFB@68295,COG4273@1,COG4273@2	DGC domain	1.4e-16	IPR014958	DGC	TEU09232.1;OGD54136.1;RLI32160.1;HHK97956.1;HHR94569.1	6.10E-49;7.20E-42;7.70E-36;2.90E-35;1.50E-34	203.8;180.3;160.2;158.3;156	hypothetical protein E3J20 06840 [Candidatus Bathyarchaeota archaeon];hypothetical protein A3K81 01655 [Candidatus Bathyarchaeota archaeon RBG 13 60 20];hypothetical protein DRO66 11730 [Candidatus Bathyarchaeota archaeon];hypothetical protein [Anaerolineae bacterium];hypothetical protein [Anaerolineae bacterium]	Glycine cleavage system/aminomethyltransferase	Glycine->Formate
_SF_SG8-5_bin11_NODE_4_length_256996_cov_42.424756_198	SG8-5_SF_bin11	NA	NA	NA	NA	1.2e-35	IPR033753	Glycine cleavage system H-protein/Simiate	KYK30510.1;HGZ59182.1;KYK35075.1;WP_049673170.1;KYK34205.1	2.10E-55;1.20E-44;3.20E-40;1.30E-38;3.00E-38	225.3;189.5;174.9;169.5;168.3	hypothetical protein AYK22 03725 [Thermoplasmatales archaeon SG8-52-3];glycine cleavage system protein H [Euryarchaeota archaeon];glycine cleavage system protein H [Theionarchaea archaeon DG-70];glycine cleavage system protein GcvH [Desulfocarbo indianensis]_x0001_KMY68234.1 glycine cleavage system protein H [Desulfocarbo indianensis];glycine cleavage system protein H [Theionarchaea archaeon DG-7…	Glycine cleavage system/aminomethyltransferase	Glycine->Formate
_SF_SG8-5_bin51_NODE_3_length_248019_cov_11.093018_204	SG8-5_SF_bin51	1.2e-33	ko:K02437	1NYE8@1224,2WW4N@28221,430NZ@68525,COG0509@1,COG0509@2	Glycine cleavage system H protein	3e-34	IPR011053	Single hybrid motif	KYK30510.1;HGZ59182.1;KYK35075.1;WP_044348062.1;KYK34205.1	7.80E-55;2.10E-44;1.40E-40;6.00E-39;1.00E-38	223.4;188.7;176;170.6;169.9	hypothetical protein AYK22 03725 [Thermoplasmatales archaeon SG8-52-3];glycine cleavage system protein H [Euryarchaeota archaeon];glycine cleavage system protein H [Theionarchaea archaeon DG-70];glycine cleavage system protein GcvH [Dethiosulfatarculus sandiegensis]_x0001_KIX14179.1 glycine cleavage system protein H [Dethiosulfatarculus sandiegensis];glycine cleavage system protein H [Theionarcha…	Glycine cleavage system/aminomethyltransferase	Glycine->Formate
_SF_SG8-5_bin51_NODE_3_length_248019_cov_11.093018_189	SG8-5_SF_bin51	6.2e-17	ko:K02437	1V6WV@1239,1ZGG0@1386,4HIMA@91061,COG0509@1,COG0509@2	Is also involved in protein lipoylation via its role as an octanoyl lipoyl carrier protein intermediate	6.4e-24	IPR033753	Glycine cleavage system H-protein/Simiate	KYK21411.1;TET30670.1;GCC11766.1;GBE54463.1;HGZ59120.1	3.80E-33;1.80E-27;2.60E-26;9.90E-26;1.20E-23	151.4;132.5;128.6;126.7;119.8	hypothetical protein AYK24 09140 [Thermoplasmatales archaeon SG8-52-4];glycine cleavage system protein H [Candidatus Heimdallarchaeota archaeon];glycine cleavage system H protein [archaeon];glycine cleavage system H protein [archaeon BMS3Bbin15]_x0001_HDL15251.1 hypothetical protein [Euryarchaeota archaeon];hypothetical protein [Euryarchaeota archaeon]	Glycine cleavage system/aminomethyltransferase	Glycine->Formate
_SG_225_Uncultured_Thermoplasmata_k141_2617023_length_4545_cov_15.0000_1	Unculture Thermoplasmata_SG225_bin14	1.5e-231	ko:K00600,ko:K00605	2G624@200795,COG0112@1,COG0112@2,COG0404@1,COG0404@2	Catalyzes the reversible interconversion of serine and glycine with tetrahydrofolate (THF) serving as the one-carbon carrier. This reaction serves as the major source of one-carbon groups required for the biosynthesis of purines, thymidylate, methionine, and other important biomolecules. Also exhibits THF- independent aldolase activity toward beta-hydroxyamino acids, producing glycine and aldehyd…	3.9e-76	IPR006222	Aminomethyltransferase, folate-binding domain	TKJ45775.1;TET29053.1;TET89051.1;TKJ47164.1;HGZ15367.1	0.00E+00;0.00E+00;0.00E+00;0.00E+00;0.00E+00	1221.5;1204.5;1198.3;1187.2;1179.5	glycine cleavage system protein T [Candidatus Aerophobetes bacterium Ae b3b];"glycine cleavage system aminomethyltransferase GcvT, partial [Candidatus Aerophobetes bacterium]";glycine cleavage system aminomethyltransferase GcvT [Methanomassiliicoccales archaeon];glycine cleavage system protein T [Candidatus Aerophobetes bacterium Ae b3a];glycine cleavage system aminomethyltransferase GcvT [Anaero…	Glycine cleavage system/aminomethyltransferase	Glycine->Formate
_SG_225_bin22_bin22_Thermoplasmata_NODE_141_length_4611_cov_2.473533_8	Unculture Thermoplasmata_SG225_bin22	3.2e-26	ko:K02437	2IKN2@201174,COG0509@1,COG0509@2	The glycine cleavage system catalyzes the degradation of glycine. The H protein shuttles the methylamine group of glycine from the P protein to the T protein	NA	NA	NA	TVR23193.1;PJF28812.1;WP_103679185.1;WP_018527003.1;HHK98012.1	2.80E-28;1.40E-27;3.00E-27;5.20E-27;6.80E-27	134.8;132.5;131.3;130.6;130.2	glycine cleavage system protein GcvH [Anaerolineaceae bacterium];glycine cleavage system protein H [Candidatus Thermofonsia Clade 2 bacterium];glycine cleavage system protein GcvH [Alkalispirochaeta sphaeroplastigenens]_x0001_POR05361.1 glycine cleavage system protein H [Alkalispirochaeta sphaeroplastigenens];glycine cleavage system protein GcvH [Alkalispirochaeta alkalica];glycine cleavage syste…	Glycine cleavage system/aminomethyltransferase	Glycine->Formate
_cellF9_bin64_NODE_35743_length_3585_cov_17.233083_5	Bathy-15_CellF9_bin64	2.2e-113	ko:K00382	2N9NV@224756,2XTJE@28890,COG1249@1,arCOG01068@2157	Pyridine nucleotide-disulphide oxidoreductase, dimerisation domain	1.3e-47	IPR036188	FAD/NAD(P)-binding domain superfamily	TET73409.1;MQY83242.1;TRO49634.1;HEH33666.1;HGC50664.1	1.10E-216;4.00E-182;1.00E-140;3.80E-140;1.60E-138	762.7;647.9;510.4;508.4;503.1	dihydrolipoyl dehydrogenase [Candidatus Bathyarchaeota archaeon];dihydrolipoyl dehydrogenase [archaeon];dihydrolipoyl dehydrogenase [Candidatus Bathyarchaeota archaeon];dihydrolipoyl dehydrogenase [Candidatus Bathyarchaeota archaeon]_x0001_HEI51280.1 dihydrolipoyl dehydrogenase [Candidatus Bathyarchaeota archaeon];dihydrolipoyl dehydrogenase [Candidatus Bathyarchaeota archaeon]	dihydrolipoyl dehydrogenase	Glycine->Formate
_Hel238_reassembled_bin100_NODE_136_length_4185_cov_78.300146_1	Bathy-15_Hel238_bin100	1.4e-100	ko:K00382	2N9NV@224756,2XTJE@28890,COG1249@1,arCOG01068@2157	Pyridine nucleotide-disulphide oxidoreductase, dimerisation domain	8.03e-48	IPR036188	FAD/NAD(P)-binding domain superfamily	TET73409.1;MQY83242.1;HEH33666.1;HGC50664.1;TRO53808.1	9.20E-191;6.00E-158;7.00E-122;3.50E-121;5.90E-121	676.4;567.4;447.6;445.3;444.5	dihydrolipoyl dehydrogenase [Candidatus Bathyarchaeota archaeon];dihydrolipoyl dehydrogenase [archaeon];dihydrolipoyl dehydrogenase [Candidatus Bathyarchaeota archaeon]_x0001_HEI51280.1 dihydrolipoyl dehydrogenase [Candidatus Bathyarchaeota archaeon];dihydrolipoyl dehydrogenase [Candidatus Bathyarchaeota archaeon];dihydrolipoyl dehydrogenase [Candidatus Bathyarchaeota archaeon]	dihydrolipoyl dehydrogenase	Glycine->Formate
_Hel238_reassembled_bin91_contig-145_2571_3	Bathy-15_Hel238_bin91	3.3e-112	ko:K00382,ko:K17883	2G5MR@200795,34DQQ@301297,COG1249@1,COG1249@2	PFAM FAD-dependent pyridine nucleotide-disulphide oxidoreductase	2e-45	IPR023753	FAD/NAD(P)-binding domain	TRO49634.1;TRO49792.1;TRO53808.1;TFH18399.1;TET73409.1	4.80E-239;8.20E-239;6.30E-199;1.60E-178;7.80E-149	837;836.3;703.7;636;537.3	dihydrolipoyl dehydrogenase [Candidatus Bathyarchaeota archaeon];dihydrolipoyl dehydrogenase [Candidatus Bathyarchaeota archaeon];dihydrolipoyl dehydrogenase [Candidatus Bathyarchaeota archaeon];dihydrolipoyl dehydrogenase [Candidatus Bathyarchaeota archaeon];dihydrolipoyl dehydrogenase [Candidatus Bathyarchaeota archaeon]	dihydrolipoyl dehydrogenase	Glycine->Formate
_HMA_50-75cm_original_bin87_k141_2206953_length_10073_cov_123.4580_9	Bathy-15_HMA_bin87	3.3e-112	ko:K00382,ko:K17883	2G5MR@200795,34DQQ@301297,COG1249@1,COG1249@2	PFAM FAD-dependent pyridine nucleotide-disulphide oxidoreductase	1.17e-29	IPR016156	FAD/NAD-linked reductase, dimerisation domain superfamily	TRO49634.1;TRO49792.1;TRO53808.1;TFH18399.1;TET73409.1	4.80E-239;8.20E-239;6.30E-199;1.60E-178;7.80E-149	837;836.3;703.7;636;537.3	dihydrolipoyl dehydrogenase [Candidatus Bathyarchaeota archaeon];dihydrolipoyl dehydrogenase [Candidatus Bathyarchaeota archaeon];dihydrolipoyl dehydrogenase [Candidatus Bathyarchaeota archaeon];dihydrolipoyl dehydrogenase [Candidatus Bathyarchaeota archaeon];dihydrolipoyl dehydrogenase [Candidatus Bathyarchaeota archaeon]	dihydrolipoyl dehydrogenase	Glycine->Formate
_SF_100G_bin41_IBDAl_contig-145_25079_4	Bathy-15_SF_bin41	3.3e-112	ko:K00382,ko:K17883	2G5MR@200795,34DQQ@301297,COG1249@1,COG1249@2	PFAM FAD-dependent pyridine nucleotide-disulphide oxidoreductase	1.17e-29	IPR016156	FAD/NAD-linked reductase, dimerisation domain superfamily	TRO49634.1;TRO49792.1;TRO53808.1;TFH18399.1;TET73409.1	4.80E-239;8.20E-239;6.30E-199;1.60E-178;7.80E-149	837;836.3;703.7;636;537.3	dihydrolipoyl dehydrogenase [Candidatus Bathyarchaeota archaeon];dihydrolipoyl dehydrogenase [Candidatus Bathyarchaeota archaeon];dihydrolipoyl dehydrogenase [Candidatus Bathyarchaeota archaeon];dihydrolipoyl dehydrogenase [Candidatus Bathyarchaeota archaeon];dihydrolipoyl dehydrogenase [Candidatus Bathyarchaeota archaeon]	dihydrolipoyl dehydrogenase	Glycine->Formate
_Hel_0_bin85_resembly_Gimiplasmatales_UBA10834_NODE_2073_length_32747_cov_2.498498_3	Gimiplasmatales_UBA10834_Hel0_bin85	9.7e-123	ko:K00382	2N9NV@224756,2XTJE@28890,COG1249@1,arCOG01068@2157	Pyridine nucleotide-disulphide oxidoreductase, dimerisation domain	5.5e-27	IPR016156	FAD/NAD-linked reductase, dimerisation domain superfamily	OGS43028.1;TFG68295.1;OGS56634.1;OGS51928.1;HGH03257.1	8.30E-202;5.10E-199;2.10E-197;5.10E-135;1.20E-131	713.4;704.1;698.7;491.5;480.3	dihydrolipoyl dehydrogenase [Euryarchaeota archaeon RBG 13 57 23];dihydrolipoyl dehydrogenase [Methanomassiliicoccus sp.];dihydrolipoyl dehydrogenase [Euryarchaeota archaeon RBG 19FT COMBO 56 21];"hypothetical protein A3K75 05530, partial [Euryarchaeota archaeon RBG 13 61 15]";dihydrolipoyl dehydrogenase [Methanomicrobia archaeon]	dihydrolipoyl dehydrogenase	Glycine->Formate
_SG_225_Gimiplasmatales_UBA10834_NODE_3_length_218671_cov_9.699479_177	Gimiplasmatales_UBA10834_SG225_bin4	9e-121	ko:K00382	2N9NV@224756,2XTJE@28890,COG1249@1,arCOG01068@2157	Pyridine nucleotide-disulphide oxidoreductase, dimerisation domain	1.15e-46	IPR036188	FAD/NAD(P)-binding domain superfamily	OGS43028.1;TFG68295.1;OGS56634.1;OGS51928.1;HGH03257.1	1.80E-204;2.70E-200;2.50E-198;2.70E-136;1.00E-130	722.2;708.4;701.8;495.7;477.2	dihydrolipoyl dehydrogenase [Euryarchaeota archaeon RBG 13 57 23];dihydrolipoyl dehydrogenase [Methanomassiliicoccus sp.];dihydrolipoyl dehydrogenase [Euryarchaeota archaeon RBG 19FT COMBO 56 21];"hypothetical protein A3K75 05530, partial [Euryarchaeota archaeon RBG 13 61 15]";dihydrolipoyl dehydrogenase [Methanomicrobia archaeon]	dihydrolipoyl dehydrogenase	Glycine->Formate
cellF9_SG8-5_bin.53.strict__NODE_7_length_45515_cov_5.503081_25	SG8-5_CellF9_bin53	5.3e-102	ko:K00382	COG1249@1,arCOG01068@2157	COG1249 Pyruvate 2-oxoglutarate dehydrogenase complex, dihydrolipoamide dehydrogenase (E3) component, and related enzymes	6.94e-54	IPR036188	FAD/NAD(P)-binding domain superfamily	OGQ04084.1;WP_014052253.1;HHM70120.1;TLZ99600.1;TLZ64706.1	2.10E-101;6.10E-101;1.80E-100;3.90E-100;1.10E-99	379.8;378.3;376.7;375.6;374	dihydrolipoyl dehydrogenase [Deltaproteobacteria bacterium RIFCSPHIGHO2 01 FULL 43 49]_x0001_OGQ15422.1 dihydrolipoyl dehydrogenase [Deltaproteobacteria bacterium RIFCSPHIGHO2 02 FULL 44 53]_x0001_OGQ29615.1 dihydrolipoyl dehydrogenase [Deltaproteobacteria bacterium RIFCSPHIGHO2 12 FULL 44 21]_x0001_OGQ32228.1 dihydrolipoyl dehydrogenase [Deltaproteobacteria bacterium RIFCSPLOWO2 01 FULL 45 74]_x…	dihydrolipoyl dehydrogenase	Glycine->Formate
cellF9_SG8-5_bin.53.strict__NODE_6_length_68175_cov_4.547446_39	SG8-5_CellF9_bin53	2.6e-168	ko:K00382	2N9NV@224756,2XTJE@28890,COG1249@1,arCOG01068@2157	Pyridine nucleotide-disulphide oxidoreductase, dimerisation domain	7.6e-23	IPR004099	Pyridine nucleotide-disulphide oxidoreductase, dimerisation domain	KYK31114.1;HGD34878.1;MRG76912.1;TET20169.1;VVB92044.1	3.20E-185;7.00E-180;1.10E-177;1.50E-177;1.50E-174	658.3;640.6;633.3;632.9;622.9	dihydrolipoamide dehydrogenase [Euryarchaeota archaeon SG8-5];dihydrolipoyl dehydrogenase [Nitrososphaerales archaeon];dihydrolipoyl dehydrogenase [ANME-2 cluster archaeon];dihydrolipoyl dehydrogenase [Candidatus Bathyarchaeota archaeon];Dihydrolipoyl dehydrogenase [uncultured archaeon]	dihydrolipoyl dehydrogenase	Glycine->Formate
_SF_SG8-5_bin11_NODE_1_length_718769_cov_43.354985_341	SG8-5_SF_bin11	NA	NA	NA	NA	6.94e-54	IPR036188	FAD/NAD(P)-binding domain superfamily	OGQ04084.1;WP_014052253.1;HHM70120.1;TLZ99600.1;TLZ64706.1	2.10E-101;6.10E-101;1.80E-100;3.90E-100;1.10E-99	379.8;378.3;376.7;375.6;374	dihydrolipoyl dehydrogenase [Deltaproteobacteria bacterium RIFCSPHIGHO2 01 FULL 43 49]_x0001_OGQ15422.1 dihydrolipoyl dehydrogenase [Deltaproteobacteria bacterium RIFCSPHIGHO2 02 FULL 44 53]_x0001_OGQ29615.1 dihydrolipoyl dehydrogenase [Deltaproteobacteria bacterium RIFCSPHIGHO2 12 FULL 44 21]_x0001_OGQ32228.1 dihydrolipoyl dehydrogenase [Deltaproteobacteria bacterium RIFCSPLOWO2 01 FULL 45 74]_x…	dihydrolipoyl dehydrogenase	Glycine->Formate
_SF_SG8-5_bin11_NODE_12_length_2744_cov_33.770154_2	SG8-5_SF_bin11	NA	NA	NA	NA	7.6e-23	IPR004099	Pyridine nucleotide-disulphide oxidoreductase, dimerisation domain	KYK31114.1;HGD34878.1;MRG76912.1;TET20169.1;VVB92044.1	3.20E-185;7.00E-180;1.10E-177;1.50E-177;1.50E-174	658.3;640.6;633.3;632.9;622.9	dihydrolipoamide dehydrogenase [Euryarchaeota archaeon SG8-5];dihydrolipoyl dehydrogenase [Nitrososphaerales archaeon];dihydrolipoyl dehydrogenase [ANME-2 cluster archaeon];dihydrolipoyl dehydrogenase [Candidatus Bathyarchaeota archaeon];Dihydrolipoyl dehydrogenase [uncultured archaeon]	dihydrolipoyl dehydrogenase	Glycine->Formate
_SF_SG8-5_bin51_NODE_1_length_956489_cov_12.373157_567	SG8-5_SF_bin51	8.7e-97	ko:K00382	1TP1W@1239,27857@186823,4HB3K@91061,COG1249@1,COG1249@2	Pyridine nucleotide-disulphide oxidoreductase, dimerisation domain	3e-58	IPR023753	FAD/NAD(P)-binding domain	HHM70120.1;BAL54238.1;MBE18664.1;OGQ04084.1;TLZ99600.1	8.70E-100;8.70E-100;1.30E-98;8.20E-98;1.10E-97	374.4;374.4;370.5;367.9;367.5	dihydrolipoyl dehydrogenase [Candidatus Fraserbacteria bacterium];dihydrolipoamide dehydrogenase [uncultured Acetothermia bacterium]_x0001_BAL60268.1 dihydrolipoamide dehydrogenase [Candidatus Acetothermum autotrophicum];dihydrolipoyl dehydrogenase [Thaumarchaeota archaeon];dihydrolipoyl dehydrogenase [Deltaproteobacteria bacterium RIFCSPHIGHO2 01 FULL 43 49]_x0001_OGQ15422.1 dihydrolipoyl dehydr…	dihydrolipoyl dehydrogenase	Glycine->Formate
_SF_SG8-5_bin51_NODE_4_length_161764_cov_11.941238_80	SG8-5_SF_bin51	1.4e-167	ko:K00382	2N9NV@224756,2XTJE@28890,COG1249@1,arCOG01068@2157	Pyridine nucleotide-disulphide oxidoreductase, dimerisation domain	1.31e-27	IPR016156	FAD/NAD-linked reductase, dimerisation domain superfamily	KYK31114.1;HGD34878.1;TET20169.1;MRG76912.1;OGD45908.1	4.40E-185;4.40E-177;1.40E-175;7.00E-175;8.50E-173	657.9;631.3;626.3;624;617.1	dihydrolipoamide dehydrogenase [Euryarchaeota archaeon SG8-5];dihydrolipoyl dehydrogenase [Nitrososphaerales archaeon];dihydrolipoyl dehydrogenase [Candidatus Bathyarchaeota archaeon];dihydrolipoyl dehydrogenase [ANME-2 cluster archaeon];dihydrolipoyl dehydrogenase [Candidatus Bathyarchaeota archaeon RBG 16 48 13]	dihydrolipoyl dehydrogenase	Glycine->Formate
_SF_SG8-5_bin51_NODE_4_length_161764_cov_11.941238_43	SG8-5_SF_bin51	6.1e-37	ko:K02437	1V6WV@1239,1ZGG0@1386,4HIMA@91061,COG0509@1,COG0509@2	Is also involved in protein lipoylation via its role as an octanoyl lipoyl carrier protein intermediate	8.8e-46	IPR017453	Glycine cleavage system H-protein, subgroup	WP_088076419.1;WP_144448878.1;WP_143846592.1;Q9K786.1;WP_034626665.1	1.10E-36;4.20E-36;5.40E-36;7.10E-36;1.20E-35	162.9;161;160.6;160.2;159.5	glycine cleavage system protein GcvH [Bacillus alkalitelluris];glycine cleavage system protein GcvH [Bacillus nanhaiisediminis]_x0001_TWI60073.1 glycine cleavage system H protein [Bacillus nanhaiisediminis];glycine cleavage system protein GcvH [Bacillus sp. P16(2019)]_x0001_TSB48247.1 glycine cleavage system protein GcvH [Bacillus sp. P16(2019)];RecName: Full=Glycine cleavage system H protein; Al…	dihydrolipoyl dehydrogenase	Glycine->Formate
_SG_225_Uncultured_Thermoplasmata_k141_704656_length_99061_cov_18.7333_29	Unculture Thermoplasmata_SG225_bin14	3.4e-168	ko:K00382	2N9NV@224756,2XTJE@28890,COG1249@1,arCOG01068@2157	Pyridine nucleotide-disulphide oxidoreductase, dimerisation domain	3.78e-29	IPR016156	FAD/NAD-linked reductase, dimerisation domain superfamily	TET20169.1;RLF72762.1;RLF55531.1;RLF71909.1;HGD34878.1	7.80E-192;3.30E-190;5.60E-190;2.80E-189;6.80E-188	680.2;674.9;674.1;671.8;667.2	dihydrolipoyl dehydrogenase [Candidatus Bathyarchaeota archaeon];dihydrolipoyl dehydrogenase [Thermoplasmata archaeon]_x0001_HDD59903.1 dihydrolipoyl dehydrogenase [Euryarchaeota archaeon];dihydrolipoyl dehydrogenase [Thermoplasmata archaeon]_x0001_RLF76299.1 dihydrolipoyl dehydrogenase [Thermoplasmata archaeon];dihydrolipoyl dehydrogenase [Thermoplasmata archaeon];dihydrolipoyl dehydrogenase [Ni…	dihydrolipoyl dehydrogenase	Glycine->Formate
_SG_225_bin22_bin22_Thermoplasmata_NODE_176_length_4113_cov_1.825818_4	Unculture Thermoplasmata_SG225_bin22	2.6e-20	ko:K00382	2N9NV@224756,2XTJE@28890,COG1249@1,arCOG01068@2157	Pyridine nucleotide-disulphide oxidoreductase, dimerisation domain	NA	NA	NA	TFG55865.1;HGZ66241.1;OPY27545.1;KUK43289.1;OPX61148.1	1.60E-25;4.80E-25;1.40E-24;2.40E-24;4.10E-24	125.9;124.4;122.9;122.1;121.3	dihydrolipoyl dehydrogenase [Methanomassiliicoccus sp.];dihydrolipoyl dehydrogenase [Anaerolineae bacterium];Dihydrolipoyl dehydrogenase [Methanomassiliicoccales archaeon PtaU1.Bin030];"Dihydrolipoamide dehydrogenase, partial [Methanosaeta harundinacea]";Dihydrolipoyl dehydrogenase [Methanomassiliicoccales archaeon PtaB.Bin134]	dihydrolipoyl dehydrogenase	Glycine->Formate
_SG_225_bin22_bin22_Thermoplasmata_NODE_263_length_3271_cov_1.865373_4	Unculture Thermoplasmata_SG225_bin22	9.6e-31	ko:K00382	2N9NV@224756,2XTJE@28890,COG1249@1,arCOG01068@2157	Pyridine nucleotide-disulphide oxidoreductase, dimerisation domain	NA	NA	NA	OPY31056.1;OPX61148.1;TFG55865.1;HGH03257.1;OPX62110.1	7.20E-37;8.20E-33;1.10E-32;5.30E-32;3.80E-30	164.1;150.6;150.2;147.9;141.7	Dihydrolipoyl dehydrogenase [Methanomassiliicoccales archaeon PtaU1.Bin124];Dihydrolipoyl dehydrogenase [Methanomassiliicoccales archaeon PtaB.Bin134];dihydrolipoyl dehydrogenase [Methanomassiliicoccus sp.];dihydrolipoyl dehydrogenase [Methanomicrobia archaeon];Dihydrolipoyl dehydrogenase [Methanomassiliicoccales archaeon PtaB.Bin215]	dihydrolipoyl dehydrogenase	Glycine->Formate
_cellF9_bin64_NODE_217089_length_1319_cov_33.349832_3	Bathy-15_CellF9_bin64	1.1e-24	ko:K01491	1TP1P@1239,4H1YH@909932,COG0190@1,COG0190@2	Catalyzes the oxidation of 5,10- methylenetetrahydrofolate to 5,10-methenyltetrahydrofolate and then the hydrolysis of 5,10-methenyltetrahydrofolate to 10- formyltetrahydrofolate	1.55e-25	IPR036291	NAD(P)-binding domain superfamily	TET70899.1;TEU12576.1;MQY82761.1;MBQ03613.1;TRO49084.1	5.00E-55;8.50E-55;5.00E-47;2.00E-40;1.10E-38	223.8;223;197.2;175.3;169.5	bifunctional methylenetetrahydrofolate dehydrogenase/methenyltetrahydrofolate cyclohydrolase [Candidatus Bathyarchaeota archaeon];"bifunctional 5,10-methylenetetrahydrofolate dehydrogenase/5,10-methenyltetrahydrofolate cyclohydrolase [Candidatus Bathyarchaeota archaeon]";bifunctional methylenetetrahydrofolate dehydrogenase/methenyltetrahydrofolate cyclohydrolase [archaeon];bifunctional methylenet…	methylenetetrahydrofolate dehydrogenase (NADP+) / methenyltetrahydrofolate cyclohydrolase	Glycine->Formate
_Hel238_reassembled_bin91_contig-145_156307_3	Bathy-15_Hel238_bin91	2.2e-55	ko:K01491	1TP1P@1239,248DB@186801,42FHP@68295,COG0190@1,COG0190@2	Catalyzes the oxidation of 5,10- methylenetetrahydrofolate to 5,10-methenyltetrahydrofolate and then the hydrolysis of 5,10-methenyltetrahydrofolate to 10- formyltetrahydrofolate	4.61e-55	IPR020631	Tetrahydrofolate dehydrogenase/cyclohydrolase, NAD(P)-binding domain	RLG97007.1;OGD46020.1;TFH17574.1;TET70899.1;MQY82761.1	8.70E-111;3.30E-102;1.20E-99;6.20E-93;3.10E-92	410.2;381.7;373.2;350.9;348.6	bifunctional 5,10-methylene-tetrahydrofolate dehydrogenase/5,10-methylene-tetrahydrofolate cyclohydrolase [Candidatus Bathyarchaeota archaeon];hypothetical protein A3K69 08010 [Candidatus Bathyarchaeota archaeon RBG 16 57 9]_x0001_OGD52140.1 hypothetical protein A3K81 05470 [Candidatus Bathyarchaeota archaeon RBG 13 60 20];"bifunctional 5,10-methylenetetrahydrofolate dehydrogenase/5,10-methenylte…	methylenetetrahydrofolate dehydrogenase (NADP+) / methenyltetrahydrofolate cyclohydrolase	Glycine->Formate
_SF_100G_bin41_IBDAl_contig-145_8709_3	Bathy-15_SF_bin41	2.2e-55	ko:K01491	1TP1P@1239,248DB@186801,42FHP@68295,COG0190@1,COG0190@2	Catalyzes the oxidation of 5,10- methylenetetrahydrofolate to 5,10-methenyltetrahydrofolate and then the hydrolysis of 5,10-methenyltetrahydrofolate to 10- formyltetrahydrofolate	4.61e-55	IPR020631	Tetrahydrofolate dehydrogenase/cyclohydrolase, NAD(P)-binding domain	RLG97007.1;OGD46020.1;TFH17574.1;TET70899.1;MQY82761.1	8.70E-111;3.30E-102;1.20E-99;6.20E-93;3.10E-92	410.2;381.7;373.2;350.9;348.6	bifunctional 5,10-methylene-tetrahydrofolate dehydrogenase/5,10-methylene-tetrahydrofolate cyclohydrolase [Candidatus Bathyarchaeota archaeon];hypothetical protein A3K69 08010 [Candidatus Bathyarchaeota archaeon RBG 16 57 9]_x0001_OGD52140.1 hypothetical protein A3K81 05470 [Candidatus Bathyarchaeota archaeon RBG 13 60 20];"bifunctional 5,10-methylenetetrahydrofolate dehydrogenase/5,10-methenylte…	methylenetetrahydrofolate dehydrogenase (NADP+) / methenyltetrahydrofolate cyclohydrolase	Glycine->Formate
_Hel_0_bin85_resembly_Gimiplasmatales_UBA10834_NODE_30696_length_8389_cov_2.373033_5	Gimiplasmatales_UBA10834_Hel0_bin85	5.1e-98	ko:K01491	2J5PR@203691,COG0190@1,COG0190@2	Catalyzes the oxidation of 5,10- methylenetetrahydrofolate to 5,10-methenyltetrahydrofolate and then the hydrolysis of 5,10-methenyltetrahydrofolate to 10- formyltetrahydrofolate	5.95e-39			OGS57224.1;TFG70963.1;OGS51806.1;RLG71234.1;HGH03674.1	3.10E-130;5.80E-129;3.80E-128;3.70E-115;4.50E-113	474.9;470.7;468;424.9;417.9	bifunctional 5,10-methylene-tetrahydrofolate dehydrogenase/5,10-methylene-tetrahydrofolate cyclohydrolase [Euryarchaeota archaeon RBG 19FT COMBO 56 21];bifunctional methylenetetrahydrofolate dehydrogenase/methenyltetrahydrofolate cyclohydrolase FolD [Methanomassiliicoccus sp.];"bifunctional 5,10-methylene-tetrahydrofolate dehydrogenase/5,10-methylene-tetrahydrofolate cyclohydrolase [Euryarchaeota…	methylenetetrahydrofolate dehydrogenase (NADP+) / methenyltetrahydrofolate cyclohydrolase	Glycine->Formate
_SG_225_Gimiplasmatales_UBA10834_NODE_3_length_218671_cov_9.699479_115	Gimiplasmatales_UBA10834_SG225_bin4	1.7e-98	ko:K01491	2J5PR@203691,COG0190@1,COG0190@2	Catalyzes the oxidation of 5,10- methylenetetrahydrofolate to 5,10-methenyltetrahydrofolate and then the hydrolysis of 5,10-methenyltetrahydrofolate to 10- formyltetrahydrofolate	1.13e-83	IPR020631	Tetrahydrofolate dehydrogenase/cyclohydrolase, NAD(P)-binding domain	TFG70963.1;OGS51806.1;OGS57224.1;RLG71234.1;HGH03674.1	1.80E-130;2.60E-129;1.30E-128;4.80E-115;5.80E-113	475.7;471.9;469.5;424.5;417.5	bifunctional methylenetetrahydrofolate dehydrogenase/methenyltetrahydrofolate cyclohydrolase FolD [Methanomassiliicoccus sp.];"bifunctional 5,10-methylene-tetrahydrofolate dehydrogenase/5,10-methylene-tetrahydrofolate cyclohydrolase [Euryarchaeota archaeon RBG 13 61 15]";"bifunctional 5,10-methylene-tetrahydrofolate dehydrogenase/5,10-methylene-tetrahydrofolate cyclohydrolase [Euryarchaeota archa…	methylenetetrahydrofolate dehydrogenase (NADP+) / methenyltetrahydrofolate cyclohydrolase	Glycine->Formate
cellF9_SG8-5_bin.53.strict__NODE_52_length_10421_cov_4.190835_4	SG8-5_CellF9_bin53	4.9e-93	ko:K01491	2J5PR@203691,COG0190@1,COG0190@2	Catalyzes the oxidation of 5,10- methylenetetrahydrofolate to 5,10-methenyltetrahydrofolate and then the hydrolysis of 5,10-methenyltetrahydrofolate to 10- formyltetrahydrofolate	1.2e-67	IPR020631	Tetrahydrofolate dehydrogenase/cyclohydrolase, NAD(P)-binding domain	WP_092348488.1;NBB91231.1;WP_047133505.1;WP_075426389.1;RLG71234.1	8.90E-98;4.90E-96;4.90E-96;1.40E-95;2.40E-95	367.1;361.3;361.3;359.8;359	bifunctional methylenetetrahydrofolate dehydrogenase/methenyltetrahydrofolate cyclohydrolase FolD [Candidatus Chrysopegis kryptomonas]_x0001_CUS99403.1 methylenetetrahydrofolate dehydrogenase (NADP+) / methenyltetrahydrofolate cyclohydrolase [Candidatus Chrysopegis kryptomonas];bifunctional methylenetetrahydrofolate dehydrogenase/methenyltetrahydrofolate cyclohydrolase FolD [Spirochaetes bacteriu…	methylenetetrahydrofolate dehydrogenase (NADP+) / methenyltetrahydrofolate cyclohydrolase	Glycine->Formate
_SF_SG8-5_bin11_NODE_4_length_256996_cov_42.424756_67	SG8-5_SF_bin11	NA	NA	NA	NA	1.2e-67	IPR020631	Tetrahydrofolate dehydrogenase/cyclohydrolase, NAD(P)-binding domain	WP_092348488.1;NBB91231.1;WP_047133505.1;WP_075426389.1;RLG71234.1	8.90E-98;4.90E-96;4.90E-96;1.40E-95;2.40E-95	367.1;361.3;361.3;359.8;359	bifunctional methylenetetrahydrofolate dehydrogenase/methenyltetrahydrofolate cyclohydrolase FolD [Candidatus Chrysopegis kryptomonas]_x0001_CUS99403.1 methylenetetrahydrofolate dehydrogenase (NADP+) / methenyltetrahydrofolate cyclohydrolase [Candidatus Chrysopegis kryptomonas];bifunctional methylenetetrahydrofolate dehydrogenase/methenyltetrahydrofolate cyclohydrolase FolD [Spirochaetes bacteriu…	methylenetetrahydrofolate dehydrogenase (NADP+) / methenyltetrahydrofolate cyclohydrolase	Glycine->Formate
_SF_SG8-5_bin51_NODE_1_length_956489_cov_12.373157_20	SG8-5_SF_bin51	3.4e-94	ko:K01491	2J5PR@203691,COG0190@1,COG0190@2	Catalyzes the oxidation of 5,10- methylenetetrahydrofolate to 5,10-methenyltetrahydrofolate and then the hydrolysis of 5,10-methenyltetrahydrofolate to 10- formyltetrahydrofolate	8.54e-40			RLG71234.1;WP_092348488.1;HFE52296.1;WP_047133505.1;WP_075426389.1	3.40E-97;4.40E-97;1.70E-96;2.40E-95;7.10E-95	365.2;364.8;362.8;359;357.5	bifunctional methylenetetrahydrofolate dehydrogenase/methenyltetrahydrofolate cyclohydrolase FolD [Euryarchaeota archaeon];bifunctional methylenetetrahydrofolate dehydrogenase/methenyltetrahydrofolate cyclohydrolase FolD [Candidatus Chrysopegis kryptomonas]_x0001_CUS99403.1 methylenetetrahydrofolate dehydrogenase (NADP+) / methenyltetrahydrofolate cyclohydrolase [Candidatus Chrysopegis kryptomona…	methylenetetrahydrofolate dehydrogenase (NADP+) / methenyltetrahydrofolate cyclohydrolase	Glycine->Formate
_SG_225_Uncultured_Thermoplasmata_k141_1490432_length_45028_cov_18.8128_27	Unculture Thermoplasmata_SG225_bin14	1.8e-98	ko:K01491	1MWU4@1224,2MHRX@213118,2WJ90@28221,42MW0@68525,COG0190@1,COG0190@2	Catalyzes the oxidation of 5,10- methylenetetrahydrofolate to 5,10-methenyltetrahydrofolate and then the hydrolysis of 5,10-methenyltetrahydrofolate to 10- formyltetrahydrofolate	7.2e-39	IPR020630	Tetrahydrofolate dehydrogenase/cyclohydrolase, catalytic domain	HEX78433.1;HEY48966.1;TET68807.1;RLC63564.1;HDQ15215.1	2.30E-109;2.40E-106;3.80E-104;1.10E-103;5.50E-103	405.6;395.6;388.3;386.7;384.4	bifunctional methylenetetrahydrofolate dehydrogenase/methenyltetrahydrofolate cyclohydrolase FolD [Dehalococcoidia bacterium];"bifunctional 5,10-methylene-tetrahydrofolate dehydrogenase/5,10-methylene-tetrahydrofolate cyclohydrolase [Dehalococcoidia bacterium]";"bifunctional 5,10-methylene-tetrahydrofolate dehydrogenase/5,10-methylene-tetrahydrofolate cyclohydrolase [Dehalococcoidia bacterium]";"…	methylenetetrahydrofolate dehydrogenase (NADP+) / methenyltetrahydrofolate cyclohydrolase	Glycine->Formate
_SG_225_Uncultured_Thermoplasmata_k141_2296994_length_14737_cov_17.9931_6	Unculture Thermoplasmata_SG225_bin14	3.6e-24		1V1X8@1239,24JZM@186801,36JRA@31979,COG3404@1,COG3404@2	cyclohydrolase	8e-58	IPR007044	Cyclodeaminase/cyclohydrolase	WP_127017974.1;WP_072965863.1;KYK20977.1;WP_148810243.1;KYK32675.1	1.30E-24;1.30E-24;1.10E-23;1.40E-23;2.40E-23	123.6;123.6;120.6;120.2;119.4	cyclodeaminase/cyclohydrolase family protein [Anoxybacter fermentans]_x0001_AZR74612.1 hypothetical protein BBF96 15250 [Anoxybacter fermentans];cyclodeaminase/cyclohydrolase family protein [Caminicella sporogenes]_x0001_RKD27539.1 methenyltetrahydrofolate cyclohydrolase [Caminicella sporogenes]_x0001_SHJ83216.1 formiminotetrahydrofolate cyclodeaminase [Caminicella sporogenes DSM 14501];hypotheti…	methylenetetrahydrofolate dehydrogenase (NADP+) / methenyltetrahydrofolate cyclohydrolase	Glycine->Formate
_SG_225_bin22_bin22_Thermoplasmata_NODE_52_length_6766_cov_2.190611_4	Unculture Thermoplasmata_SG225_bin22	4e-89	ko:K01491	1MWU4@1224,2MHRX@213118,2WJ90@28221,42MW0@68525,COG0190@1,COG0190@2	Catalyzes the oxidation of 5,10- methylenetetrahydrofolate to 5,10-methenyltetrahydrofolate and then the hydrolysis of 5,10-methenyltetrahydrofolate to 10- formyltetrahydrofolate	NA	NA	NA	RKY62598.1;HGH03674.1;RKY62097.1;TDJ55423.1;RLG71234.1	9.10E-100;3.80E-98;4.20E-97;2.10E-96;2.70E-96	373.6;368.2;364.8;362.5;362.1	bifunctional methylenetetrahydrofolate dehydrogenase/methenyltetrahydrofolate cyclohydrolase FolD [Candidatus Latescibacteria bacterium]_x0001_RKY70419.1 bifunctional methylenetetrahydrofolate dehydrogenase/methenyltetrahydrofolate cyclohydrolase FolD [Candidatus Latescibacteria bacterium];bifunctional methylenetetrahydrofolate dehydrogenase/methenyltetrahydrofolate cyclohydrolase FolD [Methanomi…	methylenetetrahydrofolate dehydrogenase (NADP+) / methenyltetrahydrofolate cyclohydrolase	Glycine->Formate
_cellF9_bin64_NODE_153751_length_1595_cov_18.456403_1	Bathy-15_CellF9_bin64	4e-145	ko:K01938	1TP6N@1239,247P5@186801,42FHK@68295,COG2759@1,COG2759@2	PFAM formate-tetrahydrofolate ligase FTHFS	4e-194	IPR000559	Formate-tetrahydrofolate ligase, FTHFS	TET70907.1;TEU12587.1;MQY82762.1;TRO51084.1;OGD46035.1	3.90E-260;8.20E-258;2.90E-247;3.70E-234;2.30E-228	907.1;899.4;864.4;820.8;801.6	formate--tetrahydrofolate ligase [Candidatus Bathyarchaeota archaeon];formate--tetrahydrofolate ligase [Candidatus Bathyarchaeota archaeon];formate--tetrahydrofolate ligase [archaeon];"formate--tetrahydrofolate ligase, partial [Candidatus Bathyarchaeota archaeon]";formate--tetrahydrofolate ligase [Candidatus Bathyarchaeota archaeon RBG 16 57 9]_x0001_OGD52155.1 formate--tetrahydrofolate ligase [C…	formate--tetrahydrofolate ligase	Glycine->Formate
_Hel238_reassembled_bin91_contig-145_156307_4	Bathy-15_Hel238_bin91	1.5e-93	ko:K01938	1TP6N@1239,247P5@186801,42FHK@68295,COG2759@1,COG2759@2	PFAM formate-tetrahydrofolate ligase FTHFS	2.01e-161			MQY82762.1;TEU12587.1;TET70907.1;OGD46035.1;MBQ03612.1	2.70E-181;1.00E-180;1.50E-179;2.80E-162;2.40E-150	644.8;642.9;639;581.6;542	formate--tetrahydrofolate ligase [archaeon];formate--tetrahydrofolate ligase [Candidatus Bathyarchaeota archaeon];formate--tetrahydrofolate ligase [Candidatus Bathyarchaeota archaeon];formate--tetrahydrofolate ligase [Candidatus Bathyarchaeota archaeon RBG 16 57 9]_x0001_OGD52155.1 formate--tetrahydrofolate ligase [Candidatus Bathyarchaeota archaeon RBG 13 60 20];formate--tetrahydrofolate ligase …	formate--tetrahydrofolate ligase	Glycine->Formate
_HMA_50-75cm_original_bin87_k141_357237_length_11762_cov_101.9982_14	Bathy-15_HMA_bin87	7.5e-126	ko:K01938	1TP6N@1239,247P5@186801,36EI0@31979,COG2759@1,COG2759@2	Belongs to the formate--tetrahydrofolate ligase family	5.2e-166	IPR000559	Formate-tetrahydrofolate ligase, FTHFS	TEU12587.1;TET70907.1;MQY82762.1;TRO51084.1;OGD46035.1	3.40E-198;2.50E-196;1.20E-195;2.50E-188;5.70E-185	701;694.9;692.6;668.3;657.1	formate--tetrahydrofolate ligase [Candidatus Bathyarchaeota archaeon];formate--tetrahydrofolate ligase [Candidatus Bathyarchaeota archaeon];formate--tetrahydrofolate ligase [archaeon];"formate--tetrahydrofolate ligase, partial [Candidatus Bathyarchaeota archaeon]";formate--tetrahydrofolate ligase [Candidatus Bathyarchaeota archaeon RBG 16 57 9]_x0001_OGD52155.1 formate--tetrahydrofolate ligase [C…	formate--tetrahydrofolate ligase	Glycine->Formate
_SF_100G_bin41_IBDAl_contig-145_8709_2	Bathy-15_SF_bin41	4.4e-167	ko:K01938	1TP6N@1239,247P5@186801,42FHK@68295,COG2759@1,COG2759@2	PFAM formate-tetrahydrofolate ligase FTHFS	4.84e-202	IPR027417	P-loop containing nucleoside triphosphate hydrolase	TEU12587.1;TET70907.1;MQY82762.1;OGD46035.1;TRO51084.1	7.70E-292;5.00E-291;7.20E-290;7.80E-268;4.90E-254	1012.7;1010;1006.1;932.9;887.1	formate--tetrahydrofolate ligase [Candidatus Bathyarchaeota archaeon];formate--tetrahydrofolate ligase [Candidatus Bathyarchaeota archaeon];formate--tetrahydrofolate ligase [archaeon];formate--tetrahydrofolate ligase [Candidatus Bathyarchaeota archaeon RBG 16 57 9]_x0001_OGD52155.1 formate--tetrahydrofolate ligase [Candidatus Bathyarchaeota archaeon RBG 13 60 20];"formate--tetrahydrofolate ligase…	formate--tetrahydrofolate ligase	Glycine->Formate
_Hel_0_bin85_resembly_Gimiplasmatales_UBA10834_NODE_30696_length_8389_cov_2.373033_6	Gimiplasmatales_UBA10834_Hel0_bin85	8.4e-195	ko:K01938	1TP6N@1239,247P5@186801,42FHK@68295,COG2759@1,COG2759@2	PFAM formate-tetrahydrofolate ligase FTHFS	0			OGS51807.1;OGS42490.1;HDP97514.1;OGS44140.1;OGS57278.1	2.80E-273;1.40E-261;2.40E-261;1.70E-259;9.50E-258	951;912.1;911.4;905.2;899.4	formate--tetrahydrofolate ligase [Euryarchaeota archaeon RBG 13 61 15];formate--tetrahydrofolate ligase [Euryarchaeota archaeon RBG 16 62 10];formate--tetrahydrofolate ligase [Euryarchaeota archaeon];"formate--tetrahydrofolate ligase, partial [Euryarchaeota archaeon RBG 13 57 23]";formate--tetrahydrofolate ligase [Euryarchaeota archaeon RBG 19FT COMBO 56 21]	formate--tetrahydrofolate ligase	Glycine->Formate
_SG_225_Gimiplasmatales_UBA10834_NODE_3_length_218671_cov_9.699479_116	Gimiplasmatales_UBA10834_SG225_bin4	3.4e-196	ko:K01938	1TP6N@1239,247P5@186801,42FHK@68295,COG2759@1,COG2759@2	PFAM formate-tetrahydrofolate ligase FTHFS	0			OGS51807.1;OGS42490.1;HDP97514.1;OGS44140.1;OGS57278.1	8.90E-272;3.70E-262;4.90E-262;1.90E-258;7.30E-258	946;914.1;913.7;901.7;899.8	formate--tetrahydrofolate ligase [Euryarchaeota archaeon RBG 13 61 15];formate--tetrahydrofolate ligase [Euryarchaeota archaeon RBG 16 62 10];formate--tetrahydrofolate ligase [Euryarchaeota archaeon];"formate--tetrahydrofolate ligase, partial [Euryarchaeota archaeon RBG 13 57 23]";formate--tetrahydrofolate ligase [Euryarchaeota archaeon RBG 19FT COMBO 56 21]	formate--tetrahydrofolate ligase	Glycine->Formate
cellF9_SG8-5_bin.53.strict__NODE_6_length_68175_cov_4.547446_38	SG8-5_CellF9_bin53	1.3e-174	ko:K01938	1TP6N@1239,247P5@186801,36EI0@31979,COG2759@1,COG2759@2	Belongs to the formate--tetrahydrofolate ligase family	4e-238	IPR000559	Formate-tetrahydrofolate ligase, FTHFS	WP_127723260.1;WP_073183504.1;WP_026476710.1;WP_138160292.1;WP_011345255.1	4.50E-175;1.10E-173;1.40E-173;1.90E-173;4.20E-173	624.8;620.2;619.8;619.4;618.2	formate--tetrahydrofolate ligase [Anaerosphaera multitolerans]_x0001_RVU55509.1 formate--tetrahydrofolate ligase [Anaerosphaera multitolerans];formate--tetrahydrofolate ligase [Anaerosphaera aminiphila]_x0001_SHH10124.1 Formate-tetrahydrofolate ligase [Anaerosphaera aminiphila DSM 21120];formate--tetrahydrofolate ligase [Alkaliphilus transvaalensis];formate--tetrahydrofolate ligase [Peptoniphilus…	formate--tetrahydrofolate ligase	Glycine->Formate
_SF_SG8-5_bin11_NODE_11_length_14149_cov_38.927658_15	SG8-5_SF_bin11	NA	NA	NA	NA	1.4e-49	IPR000559	Formate-tetrahydrofolate ligase, FTHFS	WP_154265761.1;WP_005928295.1;SCH12156.1;WP_156059697.1;WP_112090474.1	1.30E-38;3.90E-38;3.90E-38;3.90E-38;3.90E-38	169.5;167.9;167.9;167.9;167.9	formate--tetrahydrofolate ligase [Faecalibacterium prausnitzii]_x0001_MSC51930.1 formate--tetrahydrofolate ligase [Faecalibacterium prausnitzii];formate--tetrahydrofolate ligase [Faecalibacterium prausnitzii]_x0001_EDP20757.1 formate--tetrahydrofolate ligase [Faecalibacterium prausnitzii M21/2]_x0001_CBL00812.1 Formate-tetrahydrofolate ligase [Faecalibacterium prausnitzii SL3/3]_x0001_AXB29485.1 …	formate--tetrahydrofolate ligase	Glycine->Formate
_SF_SG8-5_bin11_NODE_12_length_2744_cov_33.770154_1	SG8-5_SF_bin11	NA	NA	NA	NA	3.11e-119	IPR027417	P-loop containing nucleoside triphosphate hydrolase	WP_053965522.1;WP_005586003.1;WP_127723260.1;WP_132025187.1;WP_093749651.1	7.30E-97;1.20E-96;4.70E-96;2.40E-95;3.10E-95	364;363.2;361.3;359;358.6	MULTISPECIES: formate--tetrahydrofolate ligase [unclassified Clostridiales (miscellaneous)];formate--tetrahydrofolate ligase [[Clostridium] ultunense]_x0001_AFV95346.1 N10-formyltetrahydrofolate synthetase [[Clostridium] ultunense Esp]_x0001_CCQ95934.1 Formate--tetrahydrofolate ligase [[Clostridium] ultunense Esp]_x0001_SHD76826.1 Formate--tetrahydrofolate ligase [[Clostridium] ultunense Esp];for…	formate--tetrahydrofolate ligase	Glycine->Formate
_SF_SG8-5_bin51_NODE_4_length_161764_cov_11.941238_79	SG8-5_SF_bin51	1.8e-173	ko:K01938	1TP6N@1239,247P5@186801,42FHK@68295,COG2759@1,COG2759@2	PFAM formate-tetrahydrofolate ligase FTHFS	3.5e-238	IPR000559	Formate-tetrahydrofolate ligase, FTHFS	WP_127723260.1;WP_088108830.1;WP_073183504.1;WP_028051657.1;WP_011345255.1	8.50E-174;1.60E-172;2.10E-172;2.10E-172;2.10E-172	620.5;616.3;615.9;615.9;615.9	formate--tetrahydrofolate ligase [Anaerosphaera multitolerans]_x0001_RVU55509.1 formate--tetrahydrofolate ligase [Anaerosphaera multitolerans];formate--tetrahydrofolate ligase [Tyzzerella sp. An114]_x0001_OUQ58778.1 formate--tetrahydrofolate ligase [Tyzzerella sp. An114];formate--tetrahydrofolate ligase [Anaerosphaera aminiphila]_x0001_SHH10124.1 Formate-tetrahydrofolate ligase [Anaerosphaera ami…	formate--tetrahydrofolate ligase	Glycine->Formate
_SG_225_Uncultured_Thermoplasmata_k141_1977620_length_14040_cov_15.6983_7	Unculture Thermoplasmata_SG225_bin14	4.5e-223	ko:K00288,ko:K01938	1TP6N@1239,247P5@186801,2601Q@186807,COG2759@1,COG2759@2	Belongs to the formate--tetrahydrofolate ligase family	1.17e-227	IPR027417	P-loop containing nucleoside triphosphate hydrolase	TET91947.1;WP_031516500.1;HEL65367.1;OFW56128.1;WP_077712844.1	1.00E-241;5.20E-222;2.40E-219;2.40E-219;2.60E-218	846.3;780.8;771.9;771.9;768.5	formate--tetrahydrofolate ligase [Methanomassiliicoccales archaeon];formate--tetrahydrofolate ligase [Desulfohalotomaculum alkaliphilum];formate--tetrahydrofolate ligase [Ammonifex degensii];formate--tetrahydrofolate ligase [Actinobacteria bacterium RBG 13 55 18]_x0001_OFW60464.1 formate--tetrahydrofolate ligase [Actinobacteria bacterium RBG 16 55 12];formate--tetrahydrofolate ligase [Desulfotoma…	formate--tetrahydrofolate ligase	Glycine->Formate
_SG_225_bin22_bin22_Thermoplasmata_NODE_693_length_1268_cov_1.861461_2	Unculture Thermoplasmata_SG225_bin22	3.1e-56	ko:K01938	1TP6N@1239,247P5@186801,36EI0@31979,COG2759@1,COG2759@2	Belongs to the formate--tetrahydrofolate ligase family	NA	NA	NA	WP_032123607.1;WP_011593175.1;WP_021282514.1;WP_017414754.1;WP_060795997.1	3.50E-55;1.00E-54;1.30E-54;1.30E-54;3.00E-54	224.6;223;222.6;222.6;221.5	formate--tetrahydrofolate ligase [Clostridium amazonitimonense];formate--tetrahydrofolate ligase [Clostridium perfringens]_x0001_Q0SQ82.1 RecName: Full=Formate--tetrahydrofolate ligase; AltName: Full=Formyltetrahydrofolate synthetase; Short=FHS; Short=FTHFS [Clostridium perfringens SM101]_x0001_ABG86014.1 formate--tetrahydrofolate ligase [Clostridium perfringens SM101]_x0001_SQB25364.1 formate--t…	formate--tetrahydrofolate ligase	Glycine->Formate
_SG_225_bin22_bin22_Thermoplasmata_NODE_604_length_1725_cov_1.472087_1	Unculture Thermoplasmata_SG225_bin22	3.8e-45	ko:K01938	1TP6N@1239,247P5@186801,42FHK@68295,COG2759@1,COG2759@2	PFAM formate-tetrahydrofolate ligase FTHFS	NA	NA	NA	WP_125119102.1;WP_013780517.1;HBK60953.1;WP_127017975.1;AZR74956.1	6.20E-46;4.40E-44;1.70E-43;1.70E-43;1.70E-43	194.1;188;186;186;186	formate--tetrahydrofolate ligase [Intestinibaculum porci]_x0001_BBH26206.1 formate--tetrahydrofolate ligase [Intestinibaculum porci];formate--tetrahydrofolate ligase [Mahella australiensis]_x0001_AEE96087.1 Formate-tetrahydrofolate ligase [Mahella australiensis 50-1 BON];formate--tetrahydrofolate ligase [Firmicutes bacterium];formate--tetrahydrofolate ligase [Anoxybacter fermentans];formate--tetr…	formate--tetrahydrofolate ligase	Glycine->Formate
_cellF9_bin64_NODE_135015_length_1712_cov_18.844795_4	Bathy-15_CellF9_bin64	2.4e-14	ko:K00812	243JD@183968,2XVXM@28890,COG0436@1,arCOG01131@2157	DegT/DnrJ/EryC1/StrS aminotransferase family	2.85e-16	IPR015424	Pyridoxal phosphate-dependent transferase	TEU12591.1;OYT59245.1;ENO12344.1;KAA0002290.1;RLI48627.1	1.60E-53;2.90E-15;8.60E-15;2.50E-14;4.30E-14	218.8;91.7;90.1;88.6;87.8	aminotransferase class I/II-fold pyridoxal phosphate-dependent enzyme, partial [Candidatus Bathyarchaeota archaeon];alanine aminotransferase [Thermoplasmatales archaeon ex4484 30];L-alanine aminotransferase apoenzyme [Thermoplasmatales archaeon SCGC AB-539-C06];aminotransferase class I/II-fold pyridoxal phosphate-dependent enzyme [Thermoplasmata archaeon];alanine aminotransferase [Candidatus Bath…	aspartate aminotransferase	Asparate->Oxaloacetate
_cellF9_bin64_NODE_101787_length_1999_cov_28.533654_3	Bathy-15_CellF9_bin64	1.7e-27	ko:K15372	2GKF6@201174,COG0161@1,COG0161@2	Belongs to the class-III pyridoxal-phosphate-dependent aminotransferase family	6.9e-35	IPR015424	Pyridoxal phosphate-dependent transferase	TEU08231.1;TET70878.1;MQY82429.1;MBQ03211.1;RLI09802.1	7.60E-92;8.40E-91;5.80E-84;3.80E-83;2.10E-81	346.7;343.2;320.5;317.8;312	aspartate aminotransferase family protein [Candidatus Bathyarchaeota archaeon];aspartate aminotransferase family protein [Candidatus Bathyarchaeota archaeon];aminotransferase class III-fold pyridoxal phosphate-dependent enzyme [archaeon];aspartate aminotransferase family protein [Candidatus Bathyarchaeota archaeon];aspartate aminotransferase family protein [Candidatus Bathyarchaeota archaeon]	aspartate aminotransferase	Asparate->Oxaloacetate
_cellF9_bin64_NODE_47016_length_3072_cov_14.532088_3	Bathy-15_CellF9_bin64	5.3e-78	ko:K05830	41SC8@651137,COG4992@1,arCOG00914@2157	Belongs to the class-III pyridoxal-phosphate-dependent aminotransferase family	1.59e-120	IPR005814	Aminotransferase class-III	MBQ03375.1;OGD56594.1;PVX26779.1;HGQ38569.1;RLI45186.1	5.40E-118;9.70E-99;6.30E-98;6.30E-98;4.10E-97	434.1;370.2;367.5;367.5;364.8	aspartate aminotransferase family protein [Candidatus Bathyarchaeota archaeon];hypothetical protein A3K78 08165 [Candidatus Bathyarchaeota archaeon RBG 13 52 12];aspartate aminotransferase family protein [Candidatus Bathyarchaeota archaeon];aspartate aminotransferase family protein [Candidatus Bathyarchaeota archaeon];aspartate aminotransferase family protein [Candidatus Bathyarchaeota archaeon]	aspartate aminotransferase	Asparate->Oxaloacetate
_Hel238_reassembled_bin100_NODE_109_length_4948_cov_91.810716_4	Bathy-15_Hel238_bin100	2.7e-72	ko:K00812	243JD@183968,2XVXM@28890,COG0436@1,arCOG01131@2157	DegT/DnrJ/EryC1/StrS aminotransferase family	2.5e-64	IPR015424	Pyridoxal phosphate-dependent transferase	TEU12591.1;RLI36550.1;WP_013905918.1;HDI01171.1;WP_010867946.1	2.30E-138;2.40E-71;3.10E-71;7.00E-71;2.20E-69	501.9;279.3;278.9;277.7;272.7	aminotransferase class I/II-fold pyridoxal phosphate-dependent enzyme, partial [Candidatus Bathyarchaeota archaeon];alanine aminotransferase [Candidatus Bathyarchaeota archaeon];pyridoxal phosphate-dependent aminotransferase [Pyrococcus yayanosii]_x0001_AEH24862.1 alanine aminotransferase [Pyrococcus yayanosii CH1];aminotransferase class I/II-fold pyridoxal phosphate-dependent enzyme [Candidatus …	aspartate aminotransferase	Asparate->Oxaloacetate
_Hel238_reassembled_bin100_NODE_240_length_2589_cov_40.953822_2	Bathy-15_Hel238_bin100	1.1e-91	ko:K15372	2GKF6@201174,COG0161@1,COG0161@2	Belongs to the class-III pyridoxal-phosphate-dependent aminotransferase family	1.06e-164	IPR005814	Aminotransferase class-III	TEU08231.1;TET70878.1;RLI09802.1;MBQ03211.1;MQY82429.1	2.00E-269;2.10E-266;1.40E-241;5.70E-240;1.20E-234	937.9;927.9;845.5;840.1;822.4	aspartate aminotransferase family protein [Candidatus Bathyarchaeota archaeon];aspartate aminotransferase family protein [Candidatus Bathyarchaeota archaeon];aspartate aminotransferase family protein [Candidatus Bathyarchaeota archaeon];aspartate aminotransferase family protein [Candidatus Bathyarchaeota archaeon];aminotransferase class III-fold pyridoxal phosphate-dependent enzyme [archaeon]	aspartate aminotransferase	Asparate->Oxaloacetate
_Hel238_reassembled_bin91_contig-145_24163_8	Bathy-15_Hel238_bin91	9.3e-95	ko:K15372	2JKID@204432,3Y4EV@57723,COG0160@1,COG0160@2	Belongs to the class-III pyridoxal-phosphate-dependent aminotransferase family	3.31e-115	IPR005814	Aminotransferase class-III	MQY83428.1;TRO48171.1;OGD53464.1;HHL41596.1;TEU03264.1	4.00E-165;4.90E-147;1.00E-144;1.30E-142;3.50E-137	590.9;530.8;523.1;516.2;498	aminotransferase class III-fold pyridoxal phosphate-dependent enzyme [archaeon];aminotransferase class III-fold pyridoxal phosphate-dependent enzyme [Candidatus Bathyarchaeota archaeon];hypothetical protein A3K81 02510 [Candidatus Bathyarchaeota archaeon RBG 13 60 20];aminotransferase class III-fold pyridoxal phosphate-dependent enzyme [Candidatus Bathyarchaeota archaeon];aspartate aminotransfera…	aspartate aminotransferase	Asparate->Oxaloacetate
_Hel238_reassembled_bin91_contig-145_78039_2	Bathy-15_Hel238_bin91	2.5e-77	ko:K01845	2G67D@200795,COG0001@1,COG0001@2	Belongs to the class-III pyridoxal-phosphate-dependent aminotransferase family	3.2e-49	IPR005814	Aminotransferase class-III	TET71043.1;OGD52727.1;TEU12586.1;KON31113.1;KON29969.1	5.50E-144;1.20E-117;4.70E-111;1.20E-106;2.70E-106	521.2;433.7;411.8;397.1;396	aspartate aminotransferase family protein, partial [Candidatus Bathyarchaeota archaeon];"hypothetical protein A3K81 00690, partial [Candidatus Bathyarchaeota archaeon RBG 13 60 20]";"aminotransferase class III-fold pyridoxal phosphate-dependent enzyme, partial [Candidatus Bathyarchaeota archaeon]";hypothetical protein AC482 01950 [miscellaneous Crenarchaeota group-15 archaeon DG-45];"hypothetical…	aspartate aminotransferase	Asparate->Oxaloacetate
_Hel238_reassembled_bin91_contig-145_78620_4	Bathy-15_Hel238_bin91	1.5e-88	ko:K15372	1TP9N@1239,25E7B@186801,36GAX@31979,COG0161@1,COG0161@2	Belongs to the class-III pyridoxal-phosphate-dependent aminotransferase family	9.39e-166	IPR005814	Aminotransferase class-III	OGD55722.1;TFH16916.1;TEU08231.1;TET70878.1;RLI09802.1	9.00E-238;1.40E-230;1.20E-213;4.50E-213;1.00E-209	832.8;808.9;752.7;750.7;739.6	hypothetical protein A3K81 04475 [Candidatus Bathyarchaeota archaeon RBG 13 60 20];aspartate aminotransferase family protein [Candidatus Bathyarchaeota archaeon];aspartate aminotransferase family protein [Candidatus Bathyarchaeota archaeon];aspartate aminotransferase family protein [Candidatus Bathyarchaeota archaeon];aspartate aminotransferase family protein [Candidatus Bathyarchaeota archaeon]	aspartate aminotransferase	Asparate->Oxaloacetate
_HMA_50-75cm_original_bin87_k141_1284125_length_2149_cov_68.7042_1	Bathy-15_HMA_bin87	5.3e-69	ko:K00823,ko:K15372	2414D@183963,2Y83N@28890,COG0160@1,arCOG00916@2157	Belongs to the class-III pyridoxal-phosphate-dependent aminotransferase family	4.49e-93	IPR005814	Aminotransferase class-III	MQY83428.1;HHL41596.1;TEU03264.1;OGD53464.1;TRO48171.1	1.20E-124;1.80E-99;2.80E-97;3.10E-96;1.30E-94	456.1;372.5;365.2;361.7;356.3	aminotransferase class III-fold pyridoxal phosphate-dependent enzyme [archaeon];aminotransferase class III-fold pyridoxal phosphate-dependent enzyme [Candidatus Bathyarchaeota archaeon];aspartate aminotransferase family protein [Dehalococcoidia bacterium];hypothetical protein A3K81 02510 [Candidatus Bathyarchaeota archaeon RBG 13 60 20];aminotransferase class III-fold pyridoxal phosphate-dependen…	aspartate aminotransferase	Asparate->Oxaloacetate
_HMA_50-75cm_original_bin87_k141_952170_length_4527_cov_61.2752_1	Bathy-15_HMA_bin87	2.1e-45	ko:K01845	23NIZ@183925,2XTRI@28890,COG0001@1,arCOG00918@2157	Belongs to the class-III pyridoxal-phosphate-dependent aminotransferase family. HemL subfamily	8.7e-27	IPR005814	Aminotransferase class-III	OGD52727.1;TEU12586.1;KON29969.1;TET71043.1;KON31113.1	1.50E-97;2.30E-90;1.60E-88;5.40E-76;4.20E-60	366.3;342.4;336.3;294.7;241.9	hypothetical protein A3K81 00690, partial [Candidatus Bathyarchaeota archaeon RBG 13 60 20];"aminotransferase class III-fold pyridoxal phosphate-dependent enzyme, partial [Candidatus Bathyarchaeota archaeon]";"hypothetical protein AC482 05065, partial [miscellaneous Crenarchaeota group-15 archaeon DG-45]";"aspartate aminotransferase family protein, partial [Candidatus Bathyarchaeota archaeon]";hy…	aspartate aminotransferase	Asparate->Oxaloacetate
_SF_100G_bin41_IBDAl_contig-145_102613_2	Bathy-15_SF_bin41	1.5e-124		2NQY4@2323,COG0161@1,COG0161@2	Aminotransferase class-III	6.44e-153	IPR005814	Aminotransferase class-III	OGD45552.1;TFH16003.1;RLG97019.1;TRO48454.1;TEU12638.1	7.50E-207;1.90E-202;1.90E-194;9.50E-194;4.90E-190	729.9;715.3;688.7;686.4;674.1	hypothetical protein A3K69 08310 [Candidatus Bathyarchaeota archaeon RBG 16 57 9];aspartate aminotransferase family protein [Candidatus Bathyarchaeota archaeon];"aspartate aminotransferase family protein, partial [Candidatus Bathyarchaeota archaeon]";aspartate aminotransferase family protein [Candidatus Bathyarchaeota archaeon];aspartate aminotransferase family protein [Candidatus Bathyarchaeota …	aspartate aminotransferase	Asparate->Oxaloacetate
_SF_100G_bin41_IBDAl_contig-145_56613_4	Bathy-15_SF_bin41	5.6e-88	ko:K15372	1TP9N@1239,25E7B@186801,36GAX@31979,COG0161@1,COG0161@2	Belongs to the class-III pyridoxal-phosphate-dependent aminotransferase family	1.67e-165	IPR005814	Aminotransferase class-III	OGD55722.1;TFH16916.1;TEU08231.1;TET70878.1;RLI09802.1	3.40E-237;5.30E-230;1.20E-213;4.50E-213;1.00E-209	830.9;807;752.7;750.7;739.6	hypothetical protein A3K81 04475 [Candidatus Bathyarchaeota archaeon RBG 13 60 20];aspartate aminotransferase family protein [Candidatus Bathyarchaeota archaeon];aspartate aminotransferase family protein [Candidatus Bathyarchaeota archaeon];aspartate aminotransferase family protein [Candidatus Bathyarchaeota archaeon];aspartate aminotransferase family protein [Candidatus Bathyarchaeota archaeon]	aspartate aminotransferase	Asparate->Oxaloacetate
_SF_100G_bin41_IBDAl_contig-145_44014_2	Bathy-15_SF_bin41	3.3e-77	ko:K01845	23NIZ@183925,2XTRI@28890,COG0001@1,arCOG00918@2157	Belongs to the class-III pyridoxal-phosphate-dependent aminotransferase family. HemL subfamily	3.3e-49	IPR005814	Aminotransferase class-III	TET71043.1;OGD52727.1;TEU12586.1;KON31113.1;KON29969.1	9.40E-144;1.20E-117;8.00E-111;1.60E-106;3.50E-106	520.4;433.7;411;396.7;395.6	aspartate aminotransferase family protein, partial [Candidatus Bathyarchaeota archaeon];"hypothetical protein A3K81 00690, partial [Candidatus Bathyarchaeota archaeon RBG 13 60 20]";"aminotransferase class III-fold pyridoxal phosphate-dependent enzyme, partial [Candidatus Bathyarchaeota archaeon]";hypothetical protein AC482 01950 [miscellaneous Crenarchaeota group-15 archaeon DG-45];"hypothetical…	aspartate aminotransferase	Asparate->Oxaloacetate
_Hel_0_bin85_resembly_Gimiplasmatales_UBA10834_NODE_224_length_81704_cov_2.435245_42	Gimiplasmatales_UBA10834_Hel0_bin85	9.7e-110	ko:K00823	2NNRV@2323,COG0160@1,COG0160@2	Aminotransferase class-III	1.5e-163	IPR005814	Aminotransferase class-III	TFG70145.1;OGS43483.1;OGS57034.1;TFG70824.1;OGS56391.1	2.40E-244;9.80E-230;1.20E-227;1.90E-172;1.80E-170	854.7;806.2;799.3;615.9;609.4	aspartate aminotransferase family protein [Methanomassiliicoccus sp.];hypothetical protein A3K76 07405 [Euryarchaeota archaeon RBG 13 57 23];hypothetical protein A3K60 04075 [Euryarchaeota archaeon RBG 19FT COMBO 56 21];aminotransferase class III-fold pyridoxal phosphate-dependent enzyme [Methanomassiliicoccus sp.];hypothetical protein A3K60 08625 [Euryarchaeota archaeon RBG 19FT COMBO 56 21]	aspartate aminotransferase	Asparate->Oxaloacetate
_Hel_0_bin85_resembly_Gimiplasmatales_UBA10834_NODE_76540_length_5102_cov_2.549347_3	Gimiplasmatales_UBA10834_Hel0_bin85	1.1e-120	ko:K01845	1TRD7@1239,1WH7T@129337,4HA12@91061,COG0001@1,COG0001@2	Aminotransferase class-III	1.4e-63	IPR005814	Aminotransferase class-III	TFG68100.1;OGS43628.1;OGS55254.1;HGV84053.1;OGS66542.1	1.30E-212;3.50E-186;4.60E-186;1.20E-178;1.00E-172	749.2;661.4;661;636.3;616.7	aspartate aminotransferase family protein [Methanomassiliicoccus sp.];hypothetical protein A3K76 04195 [Euryarchaeota archaeon RBG 13 57 23];hypothetical protein A3K60 04955 [Euryarchaeota archaeon RBG 19FT COMBO 56 21];aspartate aminotransferase family protein [Euryarchaeota archaeon];hypothetical protein A3K59 08730 [Euryarchaeota archaeon RBG 19FT COMBO 69 17]	aspartate aminotransferase	Asparate->Oxaloacetate
_Hel_0_bin85_resembly_Gimiplasmatales_UBA10834_NODE_13859_length_12868_cov_2.309944_6	Gimiplasmatales_UBA10834_Hel0_bin85	9.5e-120	ko:K00823,ko:K07250	1VS6F@1239,24YI0@186801,36ED9@31979,COG0160@1,COG0160@2	Belongs to the class-III pyridoxal-phosphate-dependent aminotransferase family	9.26e-152	IPR005814	Aminotransferase class-III	TFG70745.1;OGS57056.1;OGS52189.1;HGD08072.1;HDP97079.1	3.90E-217;1.90E-216;1.70E-212;1.50E-160;5.50E-155	764.2;761.9;748.8;576.2;557.8	aspartate aminotransferase family protein [Methanomassiliicoccus sp.];hypothetical protein A3K60 08200 [Euryarchaeota archaeon RBG 19FT COMBO 56 21];hypothetical protein A3K75 04910 [Euryarchaeota archaeon RBG 13 61 15];aspartate aminotransferase family protein [Euryarchaeota archaeon];aspartate aminotransferase family protein [Euryarchaeota archaeon]	aspartate aminotransferase	Asparate->Oxaloacetate
_Hel_0_bin85_resembly_Gimiplasmatales_UBA10834_NODE_705_length_50906_cov_2.493688_35	Gimiplasmatales_UBA10834_Hel0_bin85	8.1e-101	ko:K00812	2XSVT@28890,3F2HI@33867,COG0436@1,arCOG01130@2157	PFAM Aminotransferase class I and II	5.19e-113			RDE13877.1;OGS42365.1;TFG68064.1;TLZ64840.1;TLZ70815.1	6.60E-162;8.00E-160;8.90E-159;4.80E-112;5.80E-110	580.5;573.5;570.1;414.8;407.9	aspartate aminotransferase [Candidatus Thorarchaeota archaeon];hypothetical protein A3K67 05155 [Euryarchaeota archaeon RBG 16 62 10];aminotransferase class I/II-fold pyridoxal phosphate-dependent enzyme [Methanomassiliicoccus sp.];pyridoxal phosphate-dependent aminotransferase [Euryarchaeota archaeon];pyridoxal phosphate-dependent aminotransferase [Euryarchaeota archaeon]	aspartate aminotransferase	Asparate->Oxaloacetate
_SG_225_Gimiplasmatales_UBA10834_NODE_3_length_218671_cov_9.699479_13	Gimiplasmatales_UBA10834_SG225_bin4	4.4e-110	ko:K00823	2NNRV@2323,COG0160@1,COG0160@2	Aminotransferase class-III	3.86e-162	IPR005814	Aminotransferase class-III	TFG70145.1;OGS43483.1;OGS57034.1;OGS56391.1;OGS42865.1	1.30E-242;8.00E-232;9.80E-230;1.30E-170;8.70E-170	849;813.1;806.2;609.8;607.1	aspartate aminotransferase family protein [Methanomassiliicoccus sp.];hypothetical protein A3K76 07405 [Euryarchaeota archaeon RBG 13 57 23];hypothetical protein A3K60 04075 [Euryarchaeota archaeon RBG 19FT COMBO 56 21];hypothetical protein A3K60 08625 [Euryarchaeota archaeon RBG 19FT COMBO 56 21];hypothetical protein A3K76 02100 [Euryarchaeota archaeon RBG 13 57 23]	aspartate aminotransferase	Asparate->Oxaloacetate
_SG_225_Gimiplasmatales_UBA10834_NODE_6_length_92674_cov_9.979999_37	Gimiplasmatales_UBA10834_SG225_bin4	1.5e-120	ko:K01845	1TRD7@1239,1WH7T@129337,4HA12@91061,COG0001@1,COG0001@2	Aminotransferase class-III	6.84e-101	IPR015424	Pyridoxal phosphate-dependent transferase	TFG68100.1;OGS43628.1;OGS55254.1;HGV84053.1;OGS66542.1	1.70E-212;2.50E-187;5.50E-187;7.90E-178;9.10E-174	748.8;665.2;664.1;633.6;620.2	aspartate aminotransferase family protein [Methanomassiliicoccus sp.];hypothetical protein A3K76 04195 [Euryarchaeota archaeon RBG 13 57 23];hypothetical protein A3K60 04955 [Euryarchaeota archaeon RBG 19FT COMBO 56 21];aspartate aminotransferase family protein [Euryarchaeota archaeon];hypothetical protein A3K59 08730 [Euryarchaeota archaeon RBG 19FT COMBO 69 17]	aspartate aminotransferase	Asparate->Oxaloacetate
_SG_225_Gimiplasmatales_UBA10834_NODE_10_length_40415_cov_8.967227_23	Gimiplasmatales_UBA10834_SG225_bin4	9.9e-99	ko:K00812	2XSVT@28890,3F2HI@33867,COG0436@1,arCOG01130@2157	PFAM Aminotransferase class I and II	6.8e-64	IPR004839	Aminotransferase, class I/classII	RDE13877.1;OGS42365.1;TFG68064.1;TLZ64840.1;TLZ67579.1	3.50E-163;1.60E-160;4.70E-160;3.20E-108;3.50E-107	584.7;575.9;574.3;402.1;398.7	aspartate aminotransferase [Candidatus Thorarchaeota archaeon];hypothetical protein A3K67 05155 [Euryarchaeota archaeon RBG 16 62 10];aminotransferase class I/II-fold pyridoxal phosphate-dependent enzyme [Methanomassiliicoccus sp.];pyridoxal phosphate-dependent aminotransferase [Euryarchaeota archaeon];pyridoxal phosphate-dependent aminotransferase [Euryarchaeota archaeon]	aspartate aminotransferase	Asparate->Oxaloacetate
_SF_SG8-5_bin51_NODE_4_length_161764_cov_11.941238_24	SG8-5_SF_bin51	8e-107	ko:K00812	241M6@183967,2XSVT@28890,COG0436@1,arCOG01130@2157	Aminotransferase class I and II	9.38e-120			HGV83974.1;HFM40634.1;OGS47343.1;TLZ65796.1;TLZ55339.1	9.60E-119;3.10E-117;5.80E-116;4.90E-115;1.40E-114	437.2;432.2;427.9;424.9;423.3	pyridoxal phosphate-dependent aminotransferase [Euryarchaeota archaeon];pyridoxal phosphate-dependent aminotransferase [Euryarchaeota archaeon];aspartate aminotransferase [Euryarchaeota archaeon RBG 16 67 27];pyridoxal phosphate-dependent aminotransferase [Euryarchaeota archaeon];pyridoxal phosphate-dependent aminotransferase [Euryarchaeota archaeon]	aspartate aminotransferase	Asparate->Oxaloacetate
cellF9_SG8-5_bin.53.strict__NODE_89_length_2156_cov_2.786436_2	SG8-5_CellF9_bin53	1.4e-108	ko:K00812	241M6@183967,2XSVT@28890,COG0436@1,arCOG01130@2157	Aminotransferase class I and II	3.5e-112	IPR015424	Pyridoxal phosphate-dependent transferase	HFM40634.1;HGV83974.1;OGS47343.1;TLZ65796.1;TLZ55339.1	4.90E-120;8.40E-120;3.90E-117;1.10E-116;3.30E-116	441.4;440.7;431.8;430.3;428.7	pyridoxal phosphate-dependent aminotransferase [Euryarchaeota archaeon];pyridoxal phosphate-dependent aminotransferase [Euryarchaeota archaeon];aspartate aminotransferase [Euryarchaeota archaeon RBG 16 67 27];pyridoxal phosphate-dependent aminotransferase [Euryarchaeota archaeon];pyridoxal phosphate-dependent aminotransferase [Euryarchaeota archaeon]	aspartate aminotransferase	Asparate->Oxaloacetate
_SF_SG8-5_bin11_NODE_6_length_172454_cov_41.514297_43	SG8-5_SF_bin11	NA	NA	NA	NA	3.5e-112	IPR015424	Pyridoxal phosphate-dependent transferase	HFM40634.1;HGV83974.1;OGS47343.1;TLZ65796.1;TLZ55339.1	4.90E-120;8.40E-120;3.90E-117;1.10E-116;3.30E-116	441.4;440.7;431.8;430.3;428.7	pyridoxal phosphate-dependent aminotransferase [Euryarchaeota archaeon];pyridoxal phosphate-dependent aminotransferase [Euryarchaeota archaeon];aspartate aminotransferase [Euryarchaeota archaeon RBG 16 67 27];pyridoxal phosphate-dependent aminotransferase [Euryarchaeota archaeon];pyridoxal phosphate-dependent aminotransferase [Euryarchaeota archaeon]	aspartate aminotransferase	Asparate->Oxaloacetate
_SG_225_Uncultured_Thermoplasmata_k141_1271542_length_52628_cov_19.3291_15	Unculture Thermoplasmata_SG225_bin14	2.3e-118	ko:K00812	COG0436@1,arCOG01130@2157	PFAM Aminotransferase class I and II	3.14e-62			MRG76179.1;PXF57987.1;WP_148702735.1;PJC50734.1;HEU05084.1	3.60E-167;6.40E-156;3.00E-153;1.90E-152;5.60E-152	598.2;560.8;552;549.3;547.7	aminotransferase class I/II-fold pyridoxal phosphate-dependent enzyme [ANME-2 cluster archaeon];aminotransferase class I/II [Deltaproteobacteria bacterium];pyridoxal phosphate-dependent aminotransferase [Nitrosopumilus piranensis]_x0001_AJM91771.1 Aminotransferase class I and II [Nitrosopumilus piranensis];aminotransferase class I/II [Nitrosopumilales archaeon CG 4 9 14 0 2 um filter 34 16];amino…	aspartate aminotransferase	Asparate->Oxaloacetate
_SG_225_Uncultured_Thermoplasmata_k141_818193_length_32336_cov_17.0211_5	Unculture Thermoplasmata_SG225_bin14	2.1e-104	ko:K00812	2XSVT@28890,3F2HI@33867,COG0436@1,arCOG01130@2157	PFAM Aminotransferase class I and II	3e-113			TET89284.1;PKK85539.1;OGS49740.1;TLZ64840.1;TLZ54495.1	2.60E-118;2.40E-111;5.50E-108;1.60E-107;2.70E-107	435.6;412.5;401.4;399.8;399.1	pyridoxal phosphate-dependent aminotransferase [Methanomassiliicoccales archaeon];aminotransferase [Thermoplasmata archaeon HGW-Thermoplasmata-1];aminotransferase [Euryarchaeota archaeon RBG 16 68 12];pyridoxal phosphate-dependent aminotransferase [Euryarchaeota archaeon];pyridoxal phosphate-dependent aminotransferase [Euryarchaeota archaeon]	aspartate aminotransferase	Asparate->Oxaloacetate
_SG_225_Uncultured_Thermoplasmata_k141_2628393_length_67733_cov_18.2586_1	Unculture Thermoplasmata_SG225_bin14	1.6e-104	ko:K00812	241M6@183967,2XSVT@28890,COG0436@1,arCOG01130@2157	Aminotransferase class I and II	1.06e-120			HGZ58048.1;PKK85758.1;HGV83974.1;HFM40634.1;OGS47343.1	1.60E-118;4.60E-118;1.90E-116;7.30E-116;1.40E-114	436.4;434.9;429.5;427.6;423.3	pyridoxal phosphate-dependent aminotransferase [Euryarchaeota archaeon];aspartate aminotransferase [Thermoplasmata archaeon HGW-Thermoplasmata-1];pyridoxal phosphate-dependent aminotransferase [Euryarchaeota archaeon];pyridoxal phosphate-dependent aminotransferase [Euryarchaeota archaeon];aspartate aminotransferase [Euryarchaeota archaeon RBG 16 67 27]	aspartate aminotransferase	Asparate->Oxaloacetate
_SG_225_Uncultured_Thermoplasmata_k141_975678_length_21360_cov_18.9811_11	Unculture Thermoplasmata_SG225_bin14	3.2e-108	ko:K00821,ko:K05830	1WI5J@1297,COG4992@1,COG4992@2	Catalyzes the transfer of the amino group of L-glutamate to LysW -aminoadipate 6-semialdehyde, generating LysW -gamma-L- lysine	1.06e-122	IPR015424	Pyridoxal phosphate-dependent transferase	HEB65877.1;HGO04624.1;HGL62461.1;OGS48849.1;WP_075074910.1	1.10E-111;6.00E-110;1.30E-109;6.70E-109;1.90E-108	413.7;407.9;406.8;404.4;402.9	aspartate aminotransferase family protein [Chloroflexi bacterium];acetylornithine/succinylornithine family transaminase [Chloroflexi bacterium];acetylornithine/succinylornithine family transaminase [Chloroflexi bacterium];hypothetical protein A3K68 06915 [Euryarchaeota archaeon RBG 16 68 13];aspartate aminotransferase family protein [Longilinea arvoryzae]_x0001_GAP15756.1 acetylornithine aminotra…	aspartate aminotransferase	Asparate->Oxaloacetate
_SG_225_Uncultured_Thermoplasmata_k141_2110485_length_44986_cov_18.9953_37	Unculture Thermoplasmata_SG225_bin14	8.6e-155	ko:K00812	47JJH@768503,4NENS@976,COG0436@1,COG0436@2	PFAM Aminotransferase class I and II	8.3e-48	IPR004839	Aminotransferase, class I/classII	KUK44474.1;OPY51272.1;WP_048145019.1;AET65223.1;OPX81652.1	8.30E-185;7.20E-181;4.40E-178;4.40E-178;4.10E-176	656.8;643.7;634.4;634.4;627.9	Aspartate aminotransferase [Methanosaeta harundinacea]_x0001_KUK95761.1 Aspartate aminotransferase [Methanosaeta harundinacea];Aspartate aminotransferase [Methanosaeta sp. PtaU1.Bin060];aminotransferase class I/II-fold pyridoxal phosphate-dependent enzyme [Methanosaeta harundinacea];Aspartate aminotransferase [Methanosaeta harundinacea 6Ac];Aspartate aminotransferase [Methanosaeta sp. PtaB.Bin087…	aspartate aminotransferase	Asparate->Oxaloacetate
_SG_225_bin22_bin22_Thermoplasmata_NODE_322_length_2881_cov_2.302068_2	Unculture Thermoplasmata_SG225_bin22	4.1e-166	ko:K01593	4NFUP@976,COG0076@1,COG0076@2	COG0076 Glutamate decarboxylase and related PLP-dependent	NA	NA	NA	MAF76498.1;RKX78355.1;PYO20621.1;MAG97276.1;RPH37767.1	1.00E-172;3.30E-171;1.80E-169;3.10E-169;3.50E-168	616.7;611.7;605.9;605.1;601.7	aspartate aminotransferase family protein [Idiomarinaceae bacterium];aspartate aminotransferase family protein [Spirochaetes bacterium];aspartate aminotransferase family protein [Candidatus Rokubacteria bacterium];aspartate aminotransferase family protein [Rhodospirillaceae bacterium];aspartate aminotransferase family protein [bacterium]	aspartate aminotransferase	Asparate->Oxaloacetate
_SG_225_bin22_bin22_Thermoplasmata_NODE_495_length_2088_cov_2.864247_1	Unculture Thermoplasmata_SG225_bin22	3.6e-40	ko:K00812	1TP0J@1239,247NQ@186801,42EKB@68295,COG0436@1,COG0436@2	PFAM aminotransferase, class I	NA	NA	NA	OGB91329.1;OGB99127.1;PYO53009.1;RKY86472.1;RZU10946.1	3.80E-40;3.80E-40;6.50E-40;6.50E-40;8.50E-40	174.5;174.5;173.7;173.7;173.3	aspartate aminotransferase [candidate division NC10 bacterium RIFCSPLOWO2 02 FULL 66 22];aspartate aminotransferase [candidate division NC10 bacterium RIFCSPLOWO2 12 FULL 66 18];aspartate aminotransferase [Candidatus Rokubacteria bacterium];pyridoxal phosphate-dependent aminotransferase [candidate division KSB1 bacterium];aspartate/methionine/tyrosine aminotransferase [Kribbella soli]	aspartate aminotransferase	Asparate->Oxaloacetate
_Hel238_reassembled_bin100_NODE_96_length_5350_cov_62.614641_1	Bathy-15_Hel238_bin100	1.8e-48	ko:K00600	2GERI@200930,COG0112@1,COG0112@2	Catalyzes the reversible interconversion of serine and glycine with tetrahydrofolate (THF) serving as the one-carbon carrier. This reaction serves as the major source of one-carbon groups required for the biosynthesis of purines, thymidylate, methionine, and other important biomolecules. Also exhibits THF- independent aldolase activity toward beta-hydroxyamino acids, producing glycine and aldehyd…	8.9e-59	IPR015424	Pyridoxal phosphate-dependent transferase	TFH18830.1;OYT58002.1;MAE42633.1;MAH33226.1;MBU89966.1	9.10E-59;4.20E-56;1.20E-55;1.40E-54;3.00E-54	236.5;227.6;226.1;222.6;221.5	serine hydroxymethyltransferase [Candidatus Bathyarchaeota archaeon];serine hydroxymethyltransferase [Candidatus Aenigmarchaeota archaeon ex4484 14]_x0001_RLI97647.1 serine hydroxymethyltransferase [Candidatus Aenigmarchaeota archaeon];serine hydroxymethyltransferase [Candidatus Woesearchaeota archaeon];serine hydroxymethyltransferase [archaeon];serine hydroxymethyltransferase [Candidatus Woesear…	serine hydroxymethyltransferase	Serine->Glycine
_Hel_0_bin85_resembly_Gimiplasmatales_UBA10834_NODE_237951_length_2700_cov_1.977458_2	Gimiplasmatales_UBA10834_Hel0_bin85	1.3e-140	ko:K00600	241JA@183967,2XU0H@28890,COG0112@1,arCOG00070@2157	Catalyzes the reversible interconversion of serine and glycine with a modified folate serving as the one-carbon carrier. Also exhibits a pteridine-independent aldolase activity toward beta-hydroxyamino acids, producing glycine and aldehydes, via a retro-aldol mechanism	5.98e-126	IPR015424	Pyridoxal phosphate-dependent transferase	OGS43733.1;OGS55981.1;TFG67149.1;RLF49639.1;HGH03668.1	4.70E-194;9.20E-190;3.90E-164;9.60E-147;2.80E-146	687.6;673.3;588.2;530.4;528.9	serine hydroxymethyltransferase [Euryarchaeota archaeon RBG 13 57 23];serine hydroxymethyltransferase [Euryarchaeota archaeon RBG 19FT COMBO 56 21];"aminotransferase class I/II-fold pyridoxal phosphate-dependent enzyme, partial [Methanomassiliicoccus sp.]";serine hydroxymethyltransferase [Thermoplasmata archaeon];serine hydroxymethyltransferase [Methanomicrobia archaeon]	serine hydroxymethyltransferase	Serine->Glycine
_Hel_0_bin85_resembly_Gimiplasmatales_UBA10834_NODE_2535_length_29869_cov_2.519602_9	Gimiplasmatales_UBA10834_Hel0_bin85	6.3e-83	ko:K00600	2XX80@28890,3F334@33867,COG0112@1,arCOG00070@2157	Serine hydroxymethyltransferase	7.2e-35	IPR039429	Serine hydroxymethyltransferase-like domain	TFG70761.1;OGS44610.1;OGS57269.1;HGD08906.1;TET91300.1	1.20E-166;2.80E-166;6.40E-163;4.80E-158;1.10E-114	596.3;595.1;583.9;567.8;423.7	serine hydroxymethyltransferase [Methanomassiliicoccus sp.];hypothetical protein A3K76 03780 [Euryarchaeota archaeon RBG 13 57 23];hypothetical protein A3K60 05760 [Euryarchaeota archaeon RBG 19FT COMBO 56 21];serine hydroxymethyltransferase [Euryarchaeota archaeon];serine hydroxymethyltransferase [Methanomassiliicoccales archaeon]	serine hydroxymethyltransferase	Serine->Glycine
_SG_225_Gimiplasmatales_UBA10834_NODE_5_length_200133_cov_9.735674_159	Gimiplasmatales_UBA10834_SG225_bin4	3.3e-141	ko:K00600	2XU0H@28890,3F2G1@33867,COG0112@1,arCOG00070@2157	Catalyzes the reversible interconversion of serine and glycine with a modified folate serving as the one-carbon carrier. Also exhibits a pteridine-independent aldolase activity toward beta-hydroxyamino acids, producing glycine and aldehydes, via a retro-aldol mechanism	3.83e-169	IPR001085	Serine hydroxymethyltransferase	OGS43733.1;OGS55981.1;TFG67149.1;RLF49639.1;HGV85446.1	9.40E-200;1.40E-195;9.90E-165;1.70E-148;7.10E-147	706.4;692.6;590.1;536.2;530.8	serine hydroxymethyltransferase [Euryarchaeota archaeon RBG 13 57 23];serine hydroxymethyltransferase [Euryarchaeota archaeon RBG 19FT COMBO 56 21];"aminotransferase class I/II-fold pyridoxal phosphate-dependent enzyme, partial [Methanomassiliicoccus sp.]";serine hydroxymethyltransferase [Thermoplasmata archaeon];serine hydroxymethyltransferase [Euryarchaeota archaeon]	serine hydroxymethyltransferase	Serine->Glycine
cellF9_SG8-5_bin.53.strict__NODE_27_length_21966_cov_4.042441_8	SG8-5_CellF9_bin53	4.4e-154	ko:K00600	2XU0H@28890,3F2G1@33867,COG0112@1,arCOG00070@2157	Catalyzes the reversible interconversion of serine and glycine with a modified folate serving as the one-carbon carrier. Also exhibits a pteridine-independent aldolase activity toward beta-hydroxyamino acids, producing glycine and aldehydes, via a retro-aldol mechanism	2.35e-163	IPR001085	Serine hydroxymethyltransferase	HAR95045.1;HGI33935.1;TLZ70173.1;TLZ55076.1;RLF49639.1	2.40E-179;2.50E-160;5.80E-157;1.70E-156;1.20E-154	638.6;575.5;564.3;562.8;556.6	serine hydroxymethyltransferase [Deltaproteobacteria bacterium];serine hydroxymethyltransferase [Euryarchaeota archaeon];serine hydroxymethyltransferase [Euryarchaeota archaeon];serine hydroxymethyltransferase [Euryarchaeota archaeon];serine hydroxymethyltransferase [Thermoplasmata archaeon]	serine hydroxymethyltransferase	Serine->Glycine
_SF_SG8-5_bin51_NODE_10_length_26164_cov_10.188676_11	SG8-5_SF_bin51	1.5e-154	ko:K00600	2XU0H@28890,3F2G1@33867,COG0112@1,arCOG00070@2157	Catalyzes the reversible interconversion of serine and glycine with a modified folate serving as the one-carbon carrier. Also exhibits a pteridine-independent aldolase activity toward beta-hydroxyamino acids, producing glycine and aldehydes, via a retro-aldol mechanism	3.61e-161	IPR001085	Serine hydroxymethyltransferase	HAR95045.1;HGI33935.1;TLZ55076.1;TLZ70173.1;RLF49639.1	2.60E-178;3.00E-158;2.60E-154;5.80E-154;5.80E-154	635.2;568.5;555.4;554.3;554.3	serine hydroxymethyltransferase [Deltaproteobacteria bacterium];serine hydroxymethyltransferase [Euryarchaeota archaeon];serine hydroxymethyltransferase [Euryarchaeota archaeon];serine hydroxymethyltransferase [Euryarchaeota archaeon];serine hydroxymethyltransferase [Thermoplasmata archaeon]	serine hydroxymethyltransferase	Serine->Glycine
_SG_225_Uncultured_Thermoplasmata_k141_994687_length_65473_cov_20.7761_40	Unculture Thermoplasmata_SG225_bin14	1.4e-82	ko:K00600	2XX80@28890,3F334@33867,COG0112@1,arCOG00070@2157	Serine hydroxymethyltransferase	1.62e-90	IPR015424	Pyridoxal phosphate-dependent transferase	TET91300.1;HGD08906.1;OGS47442.1;TLZ65185.1;OGS57269.1	6.80E-120;4.60E-116;1.20E-113;2.30E-112;3.10E-112	441;428.3;420.2;416;415.6	serine hydroxymethyltransferase [Methanomassiliicoccales archaeon];serine hydroxymethyltransferase [Euryarchaeota archaeon];hypothetical protein A3K66 06080 [Euryarchaeota archaeon RBG 16 67 27];serine hydroxymethyltransferase [Euryarchaeota archaeon];hypothetical protein A3K60 05760 [Euryarchaeota archaeon RBG 19FT COMBO 56 21]	serine hydroxymethyltransferase	Serine->Glycine
_SG_225_bin22_bin22_Thermoplasmata_NODE_427_length_2339_cov_2.084881_1	Unculture Thermoplasmata_SG225_bin22	7e-29	ko:K00600	2XX80@28890,3F334@33867,COG0112@1,arCOG00070@2157	Serine hydroxymethyltransferase	NA	NA	NA	HGD08906.1;OGS51193.1;TET91300.1;TLZ65185.1;OGS57269.1	1.40E-40;1.40E-40;7.10E-40;3.00E-38;9.60E-37	176.4;176.4;174.1;168.7;163.7	serine hydroxymethyltransferase [Euryarchaeota archaeon];hypothetical protein A3K65 00680 [Euryarchaeota archaeon RBG 16 68 12];serine hydroxymethyltransferase [Methanomassiliicoccales archaeon];serine hydroxymethyltransferase [Euryarchaeota archaeon];hypothetical protein A3K60 05760 [Euryarchaeota archaeon RBG 19FT COMBO 56 21]	serine hydroxymethyltransferase	Serine->Glycine
_SF_SG8-5_bin51_NODE_1_length_956489_cov_12.373157_638	SG8-5_SF_bin51	6.5e-99	ko:K01754	1IUV5@117747,4NEY2@976,COG1171@1,COG1171@2	Pyridoxal-phosphate dependent enzyme	6.53e-123			OYT42911.1;WP_020401684.1;MAO65868.1;MBC35295.1;WP_120273878.1	2.60E-98;7.50E-98;2.80E-97;4.80E-97;4.10E-96	369;367.5;365.5;364.8;361.7	serine dehydratase [Thermoplasmatales archaeon ex4484 6]_x0001_HHD16863.1 pyridoxal-phosphate dependent enzyme [Euryarchaeota archaeon];pyridoxal-phosphate dependent enzyme [Gracilimonas tropica];serine dehydratase [Balneola sp.];serine dehydratase [Bacteroidetes bacterium];pyridoxal-phosphate dependent enzyme [Mangrovibacterium diazotrophicum]_x0001_RKD92691.1 threonine dehydratase [Mangrovibact…	serine dehydratase	Serine->Pyruvate; threonine-->2-oxobutyrate
cellF9_SG8-5_bin.53.strict__cellF9_Thermoplasmata_NODE_1_length_120098_cov_5.433799_49	SG8-5_CellF9_bin53	3.2e-98	ko:K01754	1IUV5@117747,4NEY2@976,COG1171@1,COG1171@2	Pyridoxal-phosphate dependent enzyme	2.41e-122			OYT42911.1;MAO65868.1;WP_020401684.1;WP_120273878.1;MBC35295.1	9.80E-98;1.30E-97;3.70E-97;9.10E-96;3.80E-94	367.1;366.7;365.2;360.5;355.1	serine dehydratase [Thermoplasmatales archaeon ex4484 6]_x0001_HHD16863.1 pyridoxal-phosphate dependent enzyme [Euryarchaeota archaeon];serine dehydratase [Balneola sp.];pyridoxal-phosphate dependent enzyme [Gracilimonas tropica];pyridoxal-phosphate dependent enzyme [Mangrovibacterium diazotrophicum]_x0001_RKD92691.1 threonine dehydratase [Mangrovibacterium diazotrophicum];serine dehydratase [Bac…	serine dehydratase	Serine->Pyruvate; threonine-->2-oxobutyrate
_SF_SG8-5_bin11_NODE_1_length_718769_cov_43.354985_287	SG8-5_SF_bin11	NA	NA	NA	NA	2.41e-122			OYT42911.1;MAO65868.1;WP_020401684.1;WP_120273878.1;MBC35295.1	9.80E-98;1.30E-97;3.70E-97;9.10E-96;3.80E-94	367.1;366.7;365.2;360.5;355.1	serine dehydratase [Thermoplasmatales archaeon ex4484 6]_x0001_HHD16863.1 pyridoxal-phosphate dependent enzyme [Euryarchaeota archaeon];serine dehydratase [Balneola sp.];pyridoxal-phosphate dependent enzyme [Gracilimonas tropica];pyridoxal-phosphate dependent enzyme [Mangrovibacterium diazotrophicum]_x0001_RKD92691.1 threonine dehydratase [Mangrovibacterium diazotrophicum];serine dehydratase [Bac…	serine dehydratase	Serine->Pyruvate; threonine-->2-oxobutyrate
_cellF9_bin64_NODE_8232_length_8476_cov_17.911846_8	Bathy-15_CellF9_bin64	1.7e-75	ko:K01754	3T9WG@508458,COG1171@1,COG1171@2	PFAM Pyridoxal-phosphate dependent enzyme	4.6e-78	IPR001926	Pyridoxal-phosphate dependent enzyme	TET70688.1;TRO48392.1;KON30571.1;MQY83363.1;MBQ03653.1	4.30E-154;6.90E-120;2.00E-119;1.40E-117;7.90E-108	554.3;440.7;439.1;433;400.6	threonine/serine dehydratase [Candidatus Bathyarchaeota archaeon];pyridoxal-phosphate dependent enzyme [Candidatus Bathyarchaeota archaeon];hypothetical protein AC482 03465 [miscellaneous Crenarchaeota group-15 archaeon DG-45];pyridoxal-phosphate dependent enzyme [archaeon];serine/threonine dehydratase [Candidatus Bathyarchaeota archaeon]	threonine/serine dehydratase	Serine->Pyruvate; threonine-->2-oxobutyrate
_Hel238_reassembled_bin100_NODE_28_length_10223_cov_77.959196_5	Bathy-15_Hel238_bin100	1.9e-74	ko:K01754	3T9WG@508458,COG1171@1,COG1171@2	PFAM Pyridoxal-phosphate dependent enzyme	4.22e-120			TET70688.1;TRO48392.1;KON30571.1;MQY83363.1;RJS89211.1	2.10E-153;2.00E-119;2.60E-119;9.30E-117;1.80E-107	552;439.1;438.7;430.3;399.4	threonine/serine dehydratase [Candidatus Bathyarchaeota archaeon];pyridoxal-phosphate dependent enzyme [Candidatus Bathyarchaeota archaeon];hypothetical protein AC482 03465 [miscellaneous Crenarchaeota group-15 archaeon DG-45];pyridoxal-phosphate dependent enzyme [archaeon];threonine ammonia-lyase [Candidatus Bathyarchaeota archaeon]	threonine/serine dehydratase	Serine->Pyruvate; threonine-->2-oxobutyrate
_Hel238_reassembled_bin100_NODE_17_length_12013_cov_86.013572_4	Bathy-15_Hel238_bin100	9.3e-90	ko:K01754	2G5YN@200795,COG1171@1,COG1171@2	Pyridoxal-phosphate dependent enzyme	6.81e-92	IPR036052	Tryptophan synthase beta subunit-like PLP-dependent enzyme	TEU11003.1;TRO48243.1;MQY82539.1;MBQ03272.1;KON31217.1	6.60E-163;2.10E-132;1.50E-130;5.80E-119;8.40E-118	583.6;482.3;476.1;437.6;433.7	threonine/serine dehydratase [Candidatus Bathyarchaeota archaeon];threonine/serine dehydratase [Candidatus Bathyarchaeota archaeon];pyridoxal-phosphate dependent enzyme [archaeon];threonine ammonia-lyase [Candidatus Bathyarchaeota archaeon];threonine ammonia-lyase [miscellaneous Crenarchaeota group-15 archaeon DG-45]	threonine/serine dehydratase	Serine->Pyruvate; threonine-->2-oxobutyrate
_Hel238_reassembled_bin100_NODE_28_length_10223_cov_77.959196_5	Bathy-15_Hel238_bin100	1.9e-74	ko:K01754	3T9WG@508458,COG1171@1,COG1171@2	PFAM Pyridoxal-phosphate dependent enzyme	4.22e-120			TET70688.1;TRO48392.1;KON30571.1;MQY83363.1;RJS89211.1	2.10E-153;2.00E-119;2.60E-119;9.30E-117;1.80E-107	552;439.1;438.7;430.3;399.4	threonine/serine dehydratase [Candidatus Bathyarchaeota archaeon];pyridoxal-phosphate dependent enzyme [Candidatus Bathyarchaeota archaeon];hypothetical protein AC482 03465 [miscellaneous Crenarchaeota group-15 archaeon DG-45];pyridoxal-phosphate dependent enzyme [archaeon];threonine ammonia-lyase [Candidatus Bathyarchaeota archaeon]	threonine/serine dehydratase	Serine->Pyruvate; threonine-->2-oxobutyrate
_SG_225_bin22_bin22_Thermoplasmata_NODE_78_length_6051_cov_2.841815_2	Unculture Thermoplasmata_SG225_bin22	5.9e-92	ko:K01754	1TP22@1239,248D5@186801,42FCX@68295,COG1171@1,COG1171@2	Threonine dehydratase	NA	NA	NA	WP_148867582.1;WP_066354544.1;WP_013276556.1;WP_073254523.1;PZN04477.1	6.10E-92;2.30E-91;6.80E-91;8.80E-91;8.80E-91	348.2;346.3;344.7;344.4;344.4	threonine ammonia-lyase [Thermosediminibacter litoriperuensis]_x0001_TYP51576.1 threonine dehydratase [Thermosediminibacter litoriperuensis];threonine ammonia-lyase [Fervidicola ferrireducens]_x0001_KXG75192.1 L-threonine ammonia-lyase [Fervidicola ferrireducens];threonine ammonia-lyase [Thermosediminibacter oceani]_x0001_ADL08534.1 L-threonine ammonia-lyase [Thermosediminibacter oceani DSM 16646…	threonine ammonia-lyase	threonine-->2-oxobutyrate
_Hel238_reassembled_bin91_contig-145_24109_11	Bathy-15_Hel238_bin91	1.4e-75	ko:K01754	1WI3F@1297,COG1171@1,COG1171@2	PFAM Pyridoxal-5'-phosphate-dependent protein beta subunit	4.2e-64	IPR001926	Pyridoxal-phosphate dependent enzyme	OGD55349.1;TRO48243.1;MBQ03272.1;MQY82539.1;TEU11003.1	2.80E-95;4.10E-94;7.00E-94;1.70E-92;4.20E-91	358.6;354.8;354;349.4;344.7	threonine ammonia-lyase [Candidatus Bathyarchaeota archaeon RBG 13 52 12];threonine/serine dehydratase [Candidatus Bathyarchaeota archaeon];threonine ammonia-lyase [Candidatus Bathyarchaeota archaeon];pyridoxal-phosphate dependent enzyme [archaeon];threonine/serine dehydratase [Candidatus Bathyarchaeota archaeon]	threonine ammonia-lyase	threonine-->2-oxobutyrate
_HMA_50-75cm_original_bin87_k141_1536733_length_2317_cov_76.3235_4	Bathy-15_HMA_bin87	2.4e-28	ko:K01754	27XYI@189775,2G5YN@200795,COG1171@1,COG1171@2	Pyridoxal-phosphate dependent enzyme	2.3e-21	IPR001926	Pyridoxal-phosphate dependent enzyme	OGD55349.1;TEU11003.1;MQY82539.1;TRO48243.1;TRO55052.1	4.20E-39;9.30E-39;1.60E-38;2.10E-38;3.00E-37	171.4;170.2;169.5;169.1;165.2	threonine ammonia-lyase [Candidatus Bathyarchaeota archaeon RBG 13 52 12];threonine/serine dehydratase [Candidatus Bathyarchaeota archaeon];pyridoxal-phosphate dependent enzyme [archaeon];threonine/serine dehydratase [Candidatus Bathyarchaeota archaeon];threonine/serine dehydratase [Candidatus Bathyarchaeota archaeon]	threonine ammonia-lyase	threonine-->2-oxobutyrate
_SF_100G_bin41_IBDAl_contig-145_142813_1	Bathy-15_SF_bin41	5.3e-62	ko:K01754	1WI3F@1297,COG1171@1,COG1171@2	PFAM Pyridoxal-5'-phosphate-dependent protein beta subunit	8e-52	IPR001926	Pyridoxal-phosphate dependent enzyme	OGD55349.1;TRO55052.1;MBQ03272.1;TRO51460.1;KYH39009.1	9.30E-78;2.10E-69;2.70E-69;6.70E-68;6.70E-68	300.1;272.3;271.9;267.3;267.3	threonine ammonia-lyase [Candidatus Bathyarchaeota archaeon RBG 13 52 12];threonine/serine dehydratase [Candidatus Bathyarchaeota archaeon];threonine ammonia-lyase [Candidatus Bathyarchaeota archaeon];threonine/serine dehydratase [Candidatus Bathyarchaeota archaeon];threonine ammonia-lyase [Candidatus Bathyarchaeota archaeon B23]	threonine ammonia-lyase	threonine-->2-oxobutyrate
cellF9_SG8-5_bin.53.strict__NODE_5_length_68283_cov_6.011289_51	SG8-5_CellF9_bin53	0	ko:K00656	2NQDK@2323,COG1882@1,COG1882@2	Pyruvate formate lyase-like	6e-217	IPR004184	Pyruvate formate lyase domain	KPL06974.1;KYK28975.1;WP_124327374.1;GAK58856.1;CAB1095776.1	0.00E+00;0.00E+00;0.00E+00;0.00E+00;0.00E+00	1165.6;1135.2;1127.9;1126.7;1125.2	formate acetyltransferase [candidate division BRC1 bacterium SM23 51];glycyl radical enzyme [Euryarchaeota archaeon SG8-5];glycyl radical protein [Desulfonema ishimotonii]_x0001_GBC59902.1 glycyl radical enzyme [Desulfonema ishimotonii];pyruvate formate-lyase [Candidatus Vecturithrix granuli];Pyruvate formate-lyase (EC [Olavius algarvensis associated proteobacterium Delta 3]	formate acetyltransferase	Pyruvate->formate
_SF_SG8-5_bin11_NODE_2_length_367011_cov_46.869685_261	SG8-5_SF_bin11	NA	NA	NA	NA	6e-217	IPR004184	Pyruvate formate lyase domain	KPL06974.1;KYK28975.1;WP_124327374.1;GAK58856.1;CAB1095776.1	0.00E+00;0.00E+00;0.00E+00;0.00E+00;0.00E+00	1165.6;1135.2;1127.9;1126.7;1125.2	formate acetyltransferase [candidate division BRC1 bacterium SM23 51];glycyl radical enzyme [Euryarchaeota archaeon SG8-5];glycyl radical protein [Desulfonema ishimotonii]_x0001_GBC59902.1 glycyl radical enzyme [Desulfonema ishimotonii];pyruvate formate-lyase [Candidatus Vecturithrix granuli];Pyruvate formate-lyase (EC [Olavius algarvensis associated proteobacterium Delta 3]	formate acetyltransferase	Pyruvate->formate
_SF_SG8-5_bin51_NODE_1_length_956489_cov_12.373157_357	SG8-5_SF_bin51	0	ko:K00656	2NQDK@2323,COG1882@1,COG1882@2	Pyruvate formate lyase-like	3e-32	IPR001150	Glycine radical domain	KPL06974.1;KYK28975.1;GAK58856.1;WP_124327374.1;TKJ29931.1	0.00E+00;0.00E+00;0.00E+00;0.00E+00;0.00E+00	1161;1149.8;1135.9;1135.2;1132.5	formate acetyltransferase [candidate division BRC1 bacterium SM23 51];glycyl radical enzyme [Euryarchaeota archaeon SG8-5];pyruvate formate-lyase [Candidatus Vecturithrix granuli];glycyl radical protein [Desulfonema ishimotonii]_x0001_GBC59902.1 glycyl radical enzyme [Desulfonema ishimotonii];formate C-acetyltransferase/glycerol dehydratase family glycyl radical enzyme [bacterium (candidate divis…	formate acetyltransferase	Pyruvate->formate
_cellF9_bin64_NODE_107956_length_1937_cov_18.303315_1	Bathy-15_CellF9_bin64	3.3e-259	ko:K01895	1TQTI@1239,24BRX@186801,260H8@186807,COG0365@1,COG0365@2	Catalyzes the conversion of acetate into acetyl-CoA (AcCoA), an essential intermediate at the junction of anabolic and catabolic pathways. AcsA undergoes a two-step reaction. In the first half reaction, AcsA combines acetate with ATP to form acetyl-adenylate (AcAMP) intermediate. In the second half reaction, it can then transfer the acetyl group from AcAMP to the sulfhydryl group of CoA, forming …	1.3e-297	IPR011904	Acetate-CoA ligase	OQX85064.1;RJR27164.1;KPK89046.1;RPJ35804.1;HHI30891.1	2.00E-291;5.60E-278;2.80E-269;9.00E-268;7.90E-264	1011.5;966.8;937.9;932.9;919.8	acetate--CoA ligase [Candidatus Latescibacteria bacterium 4484 7];acetate--CoA ligase [Candidatus Latescibacteria bacterium];3-hydroxypropionyl-CoA synthetase [Deltaproteobacteria bacterium SM23 61];acetate--CoA ligase [Deltaproteobacteria bacterium];acetate--CoA ligase [Candidatus Methanoperedenaceae archaeon]	acetate---CoA ligase/ acetyl CoA synthetase	propanoyl CoA-->propionate
_Hel238_reassembled_bin100_NODE_417_length_926_cov_20.800942_2	Bathy-15_Hel238_bin100	5.6e-44	ko:K01905,ko:K18594,ko:K22224	2XQ9M@28889,COG1042@1,arCOG01338@2157	PFAM ATP-grasp domain	1.06e-24			TEU12640.1;RLI09337.1;MBQ04718.1;KON30313.1;RJS89778.1	3.80E-67;1.10E-58;9.70E-55;5.00E-51;6.50E-51	264.2;236.1;223;210.7;210.3	acetyl-CoA synthetase [Candidatus Bathyarchaeota archaeon];acetyl-CoA synthetase [Candidatus Bathyarchaeota archaeon];acetyl-CoA synthetase [Candidatus Bathyarchaeota archaeon];acetyl-CoA synthetase [miscellaneous Crenarchaeota group-15 archaeon DG-45];acetyl-CoA synthetase [Candidatus Bathyarchaeota archaeon]	acetate---CoA ligase/ acetyl CoA synthetase	propanoyl CoA-->propionate
_Hel238_reassembled_bin91_contig-145_54848_8	Bathy-15_Hel238_bin91	1.2e-16	ko:K01905,ko:K18594	2NAP4@224756,2XT9G@28890,COG1042@1,arCOG01340@2157	CoA binding domain	1.3e-13	IPR003781	CoA-binding	TFH19401.1;TEU09952.1;TRO53152.1;MBQ04201.1;HDJ22099.1	4.50E-27;5.00E-26;1.50E-25;4.20E-25;5.50E-25	130.2;126.7;125.2;123.6;123.2	acetyl-CoA synthetase [Candidatus Bathyarchaeota archaeon];acetyl CoA synthetase [Candidatus Bathyarchaeota archaeon];acetyl-CoA synthetase [Candidatus Bathyarchaeota archaeon];acetyl CoA synthetase [Candidatus Bathyarchaeota archaeon];acetyl-CoA synthetase [Candidatus Bathyarchaeota archaeon]	acetate---CoA ligase/ acetyl CoA synthetase	propanoyl CoA-->propionate
_Hel238_reassembled_bin91_contig-145_122228_5	Bathy-15_Hel238_bin91	NA	NA	NA	NA	NA	NA	NA	TRO53152.1;HHL41954.1;OGD52456.1	8.80E-06;8.80E-06;8.80E-06	58.2;58.2;58.2	acetyl-CoA synthetase [Candidatus Bathyarchaeota archaeon];acetyl-CoA synthetase [Candidatus Bathyarchaeota archaeon];hypothetical protein A3K81 03230 [Candidatus Bathyarchaeota archaeon RBG 13 60 20]	acetate---CoA ligase/ acetyl CoA synthetase	propanoyl CoA-->propionate
_HMA_50-75cm_original_bin87_k141_5384173_length_5736_cov_79.3199_1	Bathy-15_HMA_bin87	1.5e-07	ko:K01905,ko:K18594	2NAP4@224756,2XT9G@28890,COG1042@1,arCOG01340@2157	CoA binding domain	7.7e-05	IPR003781	CoA-binding	TFH19401.1;TRO53152.1;HDJ22099.1;MBQ04201.1;TEU09952.1	9.30E-16;9.30E-16;9.30E-16;1.10E-13;1.50E-13	92;92;92;85.1;84.7	acetyl-CoA synthetase [Candidatus Bathyarchaeota archaeon];acetyl-CoA synthetase [Candidatus Bathyarchaeota archaeon];acetyl-CoA synthetase [Candidatus Bathyarchaeota archaeon];acetyl CoA synthetase [Candidatus Bathyarchaeota archaeon];acetyl CoA synthetase [Candidatus Bathyarchaeota archaeon]	acetate---CoA ligase/ acetyl CoA synthetase	propanoyl CoA-->propionate
_HMA_50-75cm_original_bin87_k141_1653587_length_4082_cov_93.4227_4	Bathy-15_HMA_bin87	9.6e-68	ko:K01905,ko:K18593,ko:K18594,ko:K22224	2435P@183968,2XXCA@28890,COG1042@1,arCOG01338@2157	ATP-grasp domain	8.64e-48			RLI03392.1;TRO53674.1;TFH13539.1;HDJ21720.1;RLI09337.1	1.30E-104;2.80E-102;1.20E-100;4.40E-100;4.20E-90	389.4;381.7;376.3;374.4;341.3	acetyl-CoA synthetase [Candidatus Bathyarchaeota archaeon];acetyl-CoA synthetase [Candidatus Bathyarchaeota archaeon];acetyl-CoA synthetase [Candidatus Bathyarchaeota archaeon];acetyl-CoA synthetase [Candidatus Bathyarchaeota archaeon];acetyl-CoA synthetase [Candidatus Bathyarchaeota archaeon]	acetate---CoA ligase/ acetyl CoA synthetase	propanoyl CoA-->propionate
_SF_100G_bin41_IBDAl_contig-145_8059_6	Bathy-15_SF_bin41	9.6e-68	ko:K01905,ko:K18593,ko:K18594,ko:K22224	2435P@183968,2XXCA@28890,COG1042@1,arCOG01338@2157	ATP-grasp domain	8.64e-48			RLI03392.1;TRO53674.1;TFH13539.1;HDJ21720.1;RLI09337.1	1.30E-104;2.80E-102;1.20E-100;4.40E-100;4.20E-90	389.4;381.7;376.3;374.4;341.3	acetyl-CoA synthetase [Candidatus Bathyarchaeota archaeon];acetyl-CoA synthetase [Candidatus Bathyarchaeota archaeon];acetyl-CoA synthetase [Candidatus Bathyarchaeota archaeon];acetyl-CoA synthetase [Candidatus Bathyarchaeota archaeon];acetyl-CoA synthetase [Candidatus Bathyarchaeota archaeon]	acetate---CoA ligase/ acetyl CoA synthetase	propanoyl CoA-->propionate
_Hel_0_bin85_resembly_Gimiplasmatales_UBA10834_NODE_2213_length_31754_cov_2.392386_9	Gimiplasmatales_UBA10834_Hel0_bin85	3.1e-44	ko:K01905,ko:K18594,ko:K22224	2Y39C@28890,3F35C@33867,COG1042@1,arCOG01338@2157	ATP-grasp domain	2.9e-55			TFG70770.1;OGS42705.1;OGS43793.1;OGS56019.1;HGD08167.1	7.30E-89;1.20E-88;5.20E-87;8.40E-85;1.00E-66	337;336.3;330.9;323.6;263.5	acetyl-CoA synthetase [Methanomassiliicoccus sp.];hypothetical protein A3K67 00845 [Euryarchaeota archaeon RBG 16 62 10];hypothetical protein A3K76 04735 [Euryarchaeota archaeon RBG 13 57 23];hypothetical protein A3K60 06630 [Euryarchaeota archaeon RBG 19FT COMBO 56 21];acetyl-CoA synthetase [Euryarchaeota archaeon]	acetate---CoA ligase/ acetyl CoA synthetase	propanoyl CoA-->propionate
_Hel_0_bin85_resembly_Gimiplasmatales_UBA10834_NODE_30696_length_8389_cov_2.373033_4	Gimiplasmatales_UBA10834_Hel0_bin85	5e-190	ko:K01895	1TQTI@1239,26TDB@186822,4H9PN@91061,COG0365@1,COG0365@2	catalyzes the conversion of acetate and CoA to acetyl-CoA	2.35e-171			TFG70974.1;OGS51809.1;OGD45148.1;OGS57277.1;HDP96660.1	7.30E-285;1.60E-279;7.40E-277;1.30E-273;2.80E-236	989.6;971.8;963;952.2;828.2	acetate--CoA ligase [Methanomassiliicoccus sp.];acetate--CoA ligase [Euryarchaeota archaeon RBG 13 61 15];acetate--CoA ligase [Candidatus Bathyarchaeota archaeon RBG 16 57 9]_x0001_OGS44064.1 acetate--CoA ligase [Euryarchaeota archaeon RBG 13 57 23];acetate--CoA ligase [Euryarchaeota archaeon RBG 19FT COMBO 56 21];acetate--CoA ligase [Euryarchaeota archaeon]	acetate---CoA ligase/ acetyl CoA synthetase	propanoyl CoA-->propionate
_SG_225_Gimiplasmatales_UBA10834_NODE_3_length_218671_cov_9.699479_114	Gimiplasmatales_UBA10834_SG225_bin4	4.5e-191	ko:K01895	1TQTI@1239,26TDB@186822,4H9PN@91061,COG0365@1,COG0365@2	catalyzes the conversion of acetate and CoA to acetyl-CoA	1.57e-168			TFG70974.1;OGS51809.1;OGD45148.1;OGS57277.1;HDP96660.1	1.80E-283;1.70E-281;2.50E-277;9.90E-274;2.60E-237	984.9;978.4;964.5;952.6;831.6	acetate--CoA ligase [Methanomassiliicoccus sp.];acetate--CoA ligase [Euryarchaeota archaeon RBG 13 61 15];acetate--CoA ligase [Candidatus Bathyarchaeota archaeon RBG 16 57 9]_x0001_OGS44064.1 acetate--CoA ligase [Euryarchaeota archaeon RBG 13 57 23];acetate--CoA ligase [Euryarchaeota archaeon RBG 19FT COMBO 56 21];acetate--CoA ligase [Euryarchaeota archaeon]	acetate---CoA ligase/ acetyl CoA synthetase	propanoyl CoA-->propionate
cellF9_SG8-5_bin.53.strict__NODE_30_length_19873_cov_4.745353_2	SG8-5_CellF9_bin53	2.5e-273	ko:K01905,ko:K09181,ko:K22224	2NNW5@2323,COG0045@1,COG0045@2,COG1042@1,COG1042@2,COG1670@1,COG1670@2	synthetase (ADP forming), alpha	3.2e-88			PMB74584.1;HDI07060.1;HEH84115.1;HDD69707.1;HGZ24584.1	0.00E+00;0.00E+00;0.00E+00;0.00E+00;0.00E+00	1279.2;1277.7;1276.2;1267.7;1263.1	acetyl-CoA synthetase [Candidatus Bathyarchaeota archaeon];GNAT family N-acetyltransferase [Candidatus Bathyarchaeota archaeon];GNAT family N-acetyltransferase [Candidatus Bathyarchaeota archaeon];GNAT family N-acetyltransferase [Candidatus Bathyarchaeota archaeon];GNAT family N-acetyltransferase [Candidatus Bathyarchaeota archaeon]	acetate---CoA ligase/ acetyl CoA synthetase	propanoyl CoA-->propionate
cellF9_SG8-5_bin.53.strict__NODE_7_length_45515_cov_5.503081_19	SG8-5_CellF9_bin53	2.3e-265	ko:K01895	1MUF5@1224,1RMNZ@1236,1WW8W@135613,COG0365@1,COG0365@2	Catalyzes the conversion of acetate into acetyl-CoA (AcCoA), an essential intermediate at the junction of anabolic and catabolic pathways. AcsA undergoes a two-step reaction. In the first half reaction, AcsA combines acetate with ATP to form acetyl-adenylate (AcAMP) intermediate. In the second half reaction, it can then transfer the acetyl group from AcAMP to the sulfhydryl group of CoA, forming …	0			HEQ79020.1;KYK26952.1;MBH05843.1;HGO75458.1;KAB2932813.1	0.00E+00;1.90E-297;3.50E-280;1.90E-278;3.60E-277	1141.7;1031.6;974.2;968.4;964.1	acetate--CoA ligase [Euryarchaeota archaeon];"acetyl-coenzyme A synthetase, partial [Euryarchaeota archaeon SG8-5]";acetate--CoA ligase [Phycisphaeraceae bacterium];acetate--CoA ligase [Phycisphaerae bacterium];acetate--CoA ligase [Candidatus Contendobacter sp.]	acetate---CoA ligase/ acetyl CoA synthetase	propanoyl CoA-->propionate
_SF_SG8-5_bin11_NODE_1_length_718769_cov_43.354985_149	SG8-5_SF_bin11	NA	NA	NA	NA	3.2e-88			PMB74584.1;HDI07060.1;HEH84115.1;HDD69707.1;HGZ24584.1	0.00E+00;0.00E+00;0.00E+00;0.00E+00;0.00E+00	1279.2;1277.7;1276.2;1267.7;1263.1	acetyl-CoA synthetase [Candidatus Bathyarchaeota archaeon];GNAT family N-acetyltransferase [Candidatus Bathyarchaeota archaeon];GNAT family N-acetyltransferase [Candidatus Bathyarchaeota archaeon];GNAT family N-acetyltransferase [Candidatus Bathyarchaeota archaeon];GNAT family N-acetyltransferase [Candidatus Bathyarchaeota archaeon]	acetate---CoA ligase/ acetyl CoA synthetase	propanoyl CoA-->propionate
_SF_SG8-5_bin11_NODE_1_length_718769_cov_43.354985_348	SG8-5_SF_bin11	NA	NA	NA	NA	0			HEQ79020.1;KYK26952.1;MBH05843.1;HGO75458.1;KAB2932813.1	0.00E+00;1.90E-297;3.50E-280;1.90E-278;3.60E-277	1141.7;1031.6;974.2;968.4;964.1	acetate--CoA ligase [Euryarchaeota archaeon];"acetyl-coenzyme A synthetase, partial [Euryarchaeota archaeon SG8-5]";acetate--CoA ligase [Phycisphaeraceae bacterium];acetate--CoA ligase [Phycisphaerae bacterium];acetate--CoA ligase [Candidatus Contendobacter sp.]	acetate---CoA ligase/ acetyl CoA synthetase	propanoyl CoA-->propionate
_SF_SG8-5_bin51_NODE_1_length_956489_cov_12.373157_574	SG8-5_SF_bin51	9.5e-267	ko:K01895	1MUF5@1224,1RMNZ@1236,1WW8W@135613,COG0365@1,COG0365@2	Catalyzes the conversion of acetate into acetyl-CoA (AcCoA), an essential intermediate at the junction of anabolic and catabolic pathways. AcsA undergoes a two-step reaction. In the first half reaction, AcsA combines acetate with ATP to form acetyl-adenylate (AcAMP) intermediate. In the second half reaction, it can then transfer the acetyl group from AcAMP to the sulfhydryl group of CoA, forming …	1.1e-98	IPR000873	AMP-dependent synthetase/ligase	HEQ79020.1;KYK26952.1;HGO75458.1;MBH05843.1;TVR61489.1	0.00E+00;1.70E-298;4.20E-281;6.00E-280;2.30E-279	1145.6;1035;977.2;973.4;971.5	acetate--CoA ligase [Euryarchaeota archaeon];"acetyl-coenzyme A synthetase, partial [Euryarchaeota archaeon SG8-5]";acetate--CoA ligase [Phycisphaerae bacterium];acetate--CoA ligase [Phycisphaeraceae bacterium];acetate--CoA ligase [Candidatus Competibacteraceae bacterium]	acetate---CoA ligase/ acetyl CoA synthetase	propanoyl CoA-->propionate
_SG_225_Uncultured_Thermoplasmata_k141_771953_length_17466_cov_16.0171_12	Unculture Thermoplasmata_SG225_bin14	3e-260	ko:K01895	1TQTI@1239,COG0365@1,COG0365@2	Catalyzes the conversion of acetate into acetyl-CoA (AcCoA), an essential intermediate at the junction of anabolic and catabolic pathways. AcsA undergoes a two-step reaction. In the first half reaction, AcsA combines acetate with ATP to form acetyl-adenylate (AcAMP) intermediate. In the second half reaction, it can then transfer the acetyl group from AcAMP to the sulfhydryl group of CoA, forming …	0	IPR011904	Acetate-CoA ligase	OQX85064.1;RLB06236.1;RPJ35804.1;HGZ23459.1;RJP73035.1	2.30E-274;2.70E-267;7.30E-265;1.60E-264;2.10E-264	954.9;931.4;923.3;922.2;921.8	acetate--CoA ligase [Candidatus Latescibacteria bacterium 4484 7];acetate--CoA ligase [Deltaproteobacteria bacterium];acetate--CoA ligase [Deltaproteobacteria bacterium];acetate--CoA ligase [Chloroflexi bacterium];acetate--CoA ligase [Candidatus Abyssubacteria bacterium SURF 17]	acetate---CoA ligase/ acetyl CoA synthetase	propanoyl CoA-->propionate
_SG_225_Uncultured_Thermoplasmata_k141_397926_length_5309_cov_19.1527_5	Unculture Thermoplasmata_SG225_bin14	3.4e-57	ko:K01905,ko:K18593,ko:K18594,ko:K22224	2435P@183968,2XXCA@28890,COG1042@1,arCOG01338@2157	ATP-grasp domain	6.6e-77			RLF89682.1;WP_068579117.1;WP_068323303.1;WP_058946759.1;WP_062387469.1	1.30E-56;1.30E-56;1.70E-56;1.70E-56;2.30E-56	229.9;229.9;229.6;229.6;229.2	acetyl-CoA synthetase [Thermococci archaeon];"acetate--CoA ligase family protein [Thermococcus chitonophagus]_x0001_ASJ16224.1 acetyl-CoA synthetase [Thermococcus chitonophagus]_x0001_CUX78804.1 Acetyl-CoA synthetase (ADP-forming) alpha and beta chains, putative [Thermococcus chitonophagus]";acetate--CoA ligase family protein [Pyrococcus kukulkanii]_x0001_AMM54439.1 acetyl-CoA synthetase [Pyrococ…	acetate---CoA ligase/ acetyl CoA synthetase	propanoyl CoA-->propionate
_SG_225_bin22_bin22_Thermoplasmata_NODE_602_length_1729_cov_1.500605_2	Unculture Thermoplasmata_SG225_bin22	4.4e-97	ko:K01895	1WI8W@1297,COG0365@1,COG0365@2	Catalyzes the conversion of acetate into acetyl-CoA (AcCoA), an essential intermediate at the junction of anabolic and catabolic pathways. AcsA undergoes a two-step reaction. In the first half reaction, AcsA combines acetate with ATP to form acetyl-adenylate (AcAMP) intermediate. In the second half reaction, it can then transfer the acetyl group from AcAMP to the sulfhydryl group of CoA, forming …	NA	NA	NA	RJP73035.1;WP_146370136.1;RMF99129.1;WP_028493073.1;OGW53365.1	6.00E-97;1.00E-96;5.10E-96;5.10E-96;5.10E-96	364.4;363.6;361.3;361.3;361.3	acetate--CoA ligase [Candidatus Abyssubacteria bacterium SURF 17];acetate--CoA ligase [Planctomycetes bacterium CA54]_x0001_TWU12701.1 Acetyl-coenzyme A ligase [Planctomycetes bacterium CA54];acetate--CoA ligase [Acidobacteria bacterium];acetate--CoA ligase [Thermus antranikianii];acetate--CoA ligase [Nitrospirae bacterium RIFCSPLOWO2 02 42 7]_x0001_OGW58831.1 acetate--CoA ligase [Nitrospirae bac…	acetate---CoA ligase/ acetyl CoA synthetase	propanoyl CoA-->propionate
_SG_225_bin22_bin22_Thermoplasmata_NODE_183_length_4020_cov_1.530053_3	Unculture Thermoplasmata_SG225_bin22	6.4e-138	ko:K00627,ko:K01571,ko:K01960,ko:K02160,ko:K20140	1QTTG@1224,2KKYX@206350,2VKZP@28216,COG0511@1,COG0511@2,COG5016@1,COG5016@2	TIGRFAM oxaloacetate decarboxylase alpha subunit	NA	NA	NA	TRO46602.1;HGT69675.1;OFW57214.1;NGZ96552.1;TLY26498.1	4.70E-192;2.80E-168;6.90E-167;1.30E-141;1.70E-141	680.6;601.7;597;513.1;512.7	pyruvate carboxylase subunit B [Candidatus Bathyarchaeota archaeon];pyruvate carboxylase subunit B [Actinobacteria bacterium];hypothetical protein A2133 06825 [Actinobacteria bacterium RBG 16 64 13];oxaloacetate decarboxylase subunit alpha [Nitrospira sp. WS110];oxaloacetate decarboxylase subunit alpha [Nitrospirae bacterium]	pyruvate carboxylase/phosphoenolpyruvate carboxykinase	Pyruvate <--> Oxaloacetate
_SG_225_Uncultured_Thermoplasmata_k141_1672103_length_34803_cov_31.9195_7	Unculture Thermoplasmata_SG225_bin14	1e-169	ko:K01960	23PD1@183925,2XV3W@28890,COG5016@1,arCOG02095@2157	TIGRFAM oxaloacetate decarboxylase alpha subunit	5.86e-83			HDN81695.1;RLG01588.1;RLF96098.1;KAA0005347.1;RLF36712.1	3.90E-260;8.70E-260;2.50E-259;1.30E-247;1.30E-247	907.5;906.4;904.8;865.9;865.9	pyruvate carboxylase subunit B [Methanomicrobia archaeon];pyruvate carboxylase subunit B [Thermococci archaeon];pyruvate carboxylase subunit B [Thermococci archaeon];pyruvate carboxylase subunit B [Thermoplasmata archaeon];pyruvate carboxylase subunit B [Thermoplasmata archaeon]_x0001_RLF51343.1 pyruvate carboxylase subunit B [Thermoplasmata archaeon]	pyruvate carboxylase/phosphoenolpyruvate carboxykinase	Pyruvate <--> Oxaloacetate
_SG_225_bin22_bin22_Thermoplasmata_NODE_164_length_4209_cov_2.460552_2	Unculture Thermoplasmata_SG225_bin22	1.8e-187	ko:K01610	COG1866@1,COG1866@2	phosphoenolpyruvate carboxykinase (ATP) activity	NA	NA	NA	TET23327.1;TKJ43681.1;OGD74557.1;RKZ18454.1;HDI83272.1	4.20E-243;7.90E-242;2.80E-215;3.80E-212;1.10E-211	850.9;846.7;758.4;748;746.5	phosphoenolpyruvate carboxykinase (ATP) [bacterium (Candidatus Stahlbacteria)];hypothetical protein CEE36 03065 [candidate division TA06 bacterium B3 TA06];hypothetical protein A2Y64 00860 [Candidatus Coatesbacteria bacterium RBG 13 66 14];hypothetical protein DRQ17 03195 [bacterium]_x0001_RKZ22364.1 hypothetical protein DRQ23 05285 [bacterium];phosphoenolpyruvate carboxykinase (ATP) [candidate d…	pyruvate carboxylase/phosphoenolpyruvate carboxykinase	Pyruvate <--> Oxaloacetate
_SF_SG8-5_bin51_NODE_6_length_77940_cov_10.423153_46	SG8-5_SF_bin51	2.5e-153	ko:K01961,ko:K01965,ko:K01968,ko:K11263	2G62X@200795,COG0439@1,COG0439@2	Carbamoyl-phosphate synthetase large chain domain protein	1.04e-69			KYK29636.1;HHH79958.1;RLF28748.1;RLF37158.1;PIV67905.1	7.10E-220;1.90E-185;2.10E-184;1.10E-183;6.90E-183	773.5;659.1;655.6;653.3;650.6	pyruvate carboxylase subunit A [Euryarchaeota archaeon SG8-5];acetyl-CoA carboxylase biotin carboxylase subunit [Thermoplasmatales archaeon];acetyl-CoA carboxylase biotin carboxylase subunit [Thermoplasmata archaeon];acetyl-CoA carboxylase biotin carboxylase subunit [Thermoplasmata archaeon];acetyl-CoA carboxylase biotin carboxylase subunit [Euryarchaeota archaeon CG01 land 8 20 14 3 00 38 12]_x0…	pyruvate carboxylase/phosphoenolpyruvate carboxykinase	Pyruvate <--> Oxaloacetate
cellF9_SG8-5_bin.53.strict__NODE_17_length_31200_cov_5.103043_15	SG8-5_CellF9_bin53	2e-155	ko:K01961,ko:K01965,ko:K01968,ko:K11263	2G62X@200795,COG0439@1,COG0439@2	Carbamoyl-phosphate synthetase large chain domain protein	1.5e-67			KYK29636.1;HDM66979.1;HHH79958.1;PIV67905.1;HEC81878.1	2.20E-216;5.20E-186;1.70E-184;4.80E-184;8.30E-184	761.9;661;656;654.4;653.7	pyruvate carboxylase subunit A [Euryarchaeota archaeon SG8-5];acetyl-CoA carboxylase biotin carboxylase subunit [Thermoplasmatales archaeon];acetyl-CoA carboxylase biotin carboxylase subunit [Thermoplasmatales archaeon];acetyl-CoA carboxylase biotin carboxylase subunit [Euryarchaeota archaeon CG01 land 8 20 14 3 00 38 12]_x0001_PJB22443.1 acetyl-CoA carboxylase biotin carboxylase subunit [Euryarc…	pyruvate carboxylase/phosphoenolpyruvate carboxykinase	Pyruvate <--> Oxaloacetate
_SF_SG8-5_bin11_NODE_1_length_718769_cov_43.354985_124	SG8-5_SF_bin11	NA	NA	NA	NA	2.8e-77	IPR005479	Carbamoyl-phosphate synthetase large subunit-like, ATP-binding domain	KYK29636.1;HDM66979.1;HHH79958.1;PIV67905.1;HEC81878.1	2.80E-216;5.10E-186;2.10E-184;6.20E-184;1.10E-183	761.5;661;655.6;654.1;653.3	pyruvate carboxylase subunit A [Euryarchaeota archaeon SG8-5];acetyl-CoA carboxylase biotin carboxylase subunit [Thermoplasmatales archaeon];acetyl-CoA carboxylase biotin carboxylase subunit [Thermoplasmatales archaeon];acetyl-CoA carboxylase biotin carboxylase subunit [Euryarchaeota archaeon CG01 land 8 20 14 3 00 38 12]_x0001_PJB22443.1 acetyl-CoA carboxylase biotin carboxylase subunit [Euryarc…	pyruvate carboxylase/phosphoenolpyruvate carboxykinase	Pyruvate <--> Oxaloacetate
cellF9_SG8-5_bin.53.strict__NODE_12_length_34744_cov_5.237373_18	SG8-5_CellF9_bin53	3.1e-158	ko:K01960	23PD1@183925,2XV3W@28890,COG5016@1,arCOG02095@2157	TIGRFAM oxaloacetate decarboxylase alpha subunit	1.68e-156			VVB59532.1;HDN81695.1;RLG01588.1;RLF96098.1;RLF41751.1	8.90E-233;5.40E-230;7.80E-229;2.30E-228;1.50E-227	816.6;807.4;803.5;802;799.3	Pyruvate carboxylase subunit B [uncultured archaeon];pyruvate carboxylase subunit B [Methanomicrobia archaeon];pyruvate carboxylase subunit B [Thermococci archaeon];pyruvate carboxylase subunit B [Thermococci archaeon];pyruvate carboxylase subunit B [Thermoplasmata archaeon]	pyruvate carboxylase/phosphoenolpyruvate carboxykinase	Pyruvate <--> Oxaloacetate
_SF_SG8-5_bin11_NODE_5_length_186657_cov_40.035036_71	SG8-5_SF_bin11	NA	NA	NA	NA	1.68e-156			VVB59532.1;HDN81695.1;RLG01588.1;RLF96098.1;RLF41751.1	8.90E-233;5.40E-230;7.80E-229;2.30E-228;1.50E-227	816.6;807.4;803.5;802;799.3	Pyruvate carboxylase subunit B [uncultured archaeon];pyruvate carboxylase subunit B [Methanomicrobia archaeon];pyruvate carboxylase subunit B [Thermococci archaeon];pyruvate carboxylase subunit B [Thermococci archaeon];pyruvate carboxylase subunit B [Thermoplasmata archaeon]	pyruvate carboxylase/phosphoenolpyruvate carboxykinase	Pyruvate <--> Oxaloacetate
_SF_SG8-5_bin51_NODE_2_length_316666_cov_10.986323_199	SG8-5_SF_bin51	1.9e-160	ko:K01960	23PD1@183925,2XV3W@28890,COG5016@1,arCOG02095@2157	TIGRFAM oxaloacetate decarboxylase alpha subunit	4.96e-159			VVB59532.1;RLF41751.1;HDN81695.1;RLG01588.1;PNX46725.1	1.40E-233;2.30E-228;3.90E-228;8.60E-228;8.60E-228	819.3;802;801.2;800;800	Pyruvate carboxylase subunit B [uncultured archaeon];pyruvate carboxylase subunit B [Thermoplasmata archaeon];pyruvate carboxylase subunit B [Methanomicrobia archaeon];pyruvate carboxylase subunit B [Thermococci archaeon];hypothetical protein BV459 05830 [Thermoplasmata archaeon M11B2D]_x0001_PNX53141.1 hypothetical protein BV458 05995 [Thermoplasmata archaeon M9B2D]	pyruvate carboxylase/phosphoenolpyruvate carboxykinase	Pyruvate <--> Oxaloacetate
_HMA_50-75cm_original_bin87_k141_730966_length_5957_cov_97.0626_11	Bathy-15_HMA_bin87	5.4e-13	ko:K01610	2IYC0@203682,COG1866@1,COG1866@2	Involved in the gluconeogenesis. Catalyzes the conversion of oxaloacetate (OAA) to phosphoenolpyruvate (PEP) through direct phosphoryl transfer between the nucleoside triphosphate and OAA	3.6e-11	IPR001272	Phosphoenolpyruvate carboxykinase, ATP-utilising	WP_075081662.1;WP_145369904.1;WP_013110516.1;WP_068852917.1;REJ88510.1	2.50E-13;9.50E-13;6.20E-12;6.20E-12;6.20E-12	84.7;82.8;80.1;80.1;80.1	phosphoenolpyruvate carboxykinase (ATP) [Mariniblastus fucicola]_x0001_QEG21346.1 Phosphoenolpyruvate carboxykinase [ATP] [Mariniblastus fucicola];phosphoenolpyruvate carboxykinase (ATP) [Planctomycetes bacterium Mal4]_x0001_QDU38642.1 Phosphoenolpyruvate carboxykinase [ATP] [Planctomycetes bacterium Mal4];phosphoenolpyruvate carboxykinase (ATP) [Planctopirus limnophila]_x0001_ADG68085.1 phosphoe…	pyruvate carboxylase/phosphoenolpyruvate carboxykinase	Pyruvate <--> Oxaloacetate
_cellF9_bin64_NODE_284319_length_1137_cov_27.140594_1	Bathy-15_CellF9_bin64	2e-98	ko:K01596	24380@183968,2XUU1@28890,COG1274@1,arCOG05865@2157	Catalyzes the conversion of oxaloacetate (OAA) to phosphoenolpyruvate (PEP), the rate-limiting step in the metabolic pathway that produces glucose from lactate and other precursors derived from the citric acid cycle	5.23e-54	IPR008210	Phosphoenolpyruvate carboxykinase, N-terminal	TET71571.1;TEU08450.1;RLI10762.1;RJS89774.1;MBQ03444.1	4.50E-178;5.00E-177;9.80E-157;3.50E-154;1.50E-144	634;630.6;563.1;554.7;522.7	phosphoenolpyruvate carboxykinase (GTP) [Candidatus Bathyarchaeota archaeon];phosphoenolpyruvate carboxykinase (GTP) [Candidatus Bathyarchaeota archaeon];phosphoenolpyruvate carboxykinase (GTP) [Candidatus Bathyarchaeota archaeon];phosphoenolpyruvate carboxykinase (GTP) [Candidatus Bathyarchaeota archaeon];phosphoenolpyruvate carboxykinase (GTP) [Candidatus Bathyarchaeota archaeon]	pyruvate carboxylase/phosphoenolpyruvate carboxykinase	Pyruvate <--> Oxaloacetate
_HMA_50-75cm_original_bin87_k141_639570_length_1522_cov_32.4381_1	Bathy-15_HMA_bin87	1e-151	ko:K01596	24380@183968,2XUU1@28890,COG1274@1,arCOG05865@2157	Catalyzes the conversion of oxaloacetate (OAA) to phosphoenolpyruvate (PEP), the rate-limiting step in the metabolic pathway that produces glucose from lactate and other precursors derived from the citric acid cycle	3.2e-56	IPR035078	Phosphoenolpyruvate carboxykinase, GTP-utilising, N-terminal	RLI01272.1;TEU08450.1;TFH16558.1;TET71571.1;RLI10762.1	1.50E-235;6.20E-213;4.50E-211;5.80E-211;2.10E-208	825.5;750.4;744.2;743.8;735.3	phosphoenolpyruvate carboxykinase (GTP) [Candidatus Bathyarchaeota archaeon];phosphoenolpyruvate carboxykinase (GTP) [Candidatus Bathyarchaeota archaeon];phosphoenolpyruvate carboxykinase (GTP) [Candidatus Bathyarchaeota archaeon];phosphoenolpyruvate carboxykinase (GTP) [Candidatus Bathyarchaeota archaeon];phosphoenolpyruvate carboxykinase (GTP) [Candidatus Bathyarchaeota archaeon]	pyruvate carboxylase/phosphoenolpyruvate carboxykinase	Pyruvate <--> Oxaloacetate
_SF_SG8-5_bin51_NODE_3_length_248019_cov_11.093018_72	SG8-5_SF_bin51	5.7e-208	ko:K01596,ko:K01610	COG1274@1,COG1274@2	phosphoenolpyruvate carboxykinase (GTP) activity	1.9e-100	IPR035077	Phosphoenolpyruvate carboxykinase, C-terminal P-loop domain	RLG70094.1;OQX59262.1;KYK37539.1;RKY86177.1;TET43095.1	1.30E-239;1.20E-229;1.20E-229;2.80E-229;6.80E-228	839.3;806.2;806.2;805.1;800.4	phosphoenolpyruvate carboxykinase (GTP) [Euryarchaeota archaeon];phosphoenolpyruvate carboxykinase (GTP) [candidate division KSB1 bacterium 4484 219];phosphoenolpyruvate carboxykinase [Theionarchaea archaeon DG-70-1];phosphoenolpyruvate carboxykinase (GTP) [candidate division KSB1 bacterium]_x0001_RKY90182.1 phosphoenolpyruvate carboxykinase (GTP) [candidate division KSB1 bacterium];phosphoenolpy…	pyruvate carboxylase/phosphoenolpyruvate carboxykinase	Pyruvate <--> Oxaloacetate
cellF9_SG8-5_bin.53.strict__NODE_8_length_44574_cov_4.472594_36	SG8-5_CellF9_bin53	1e-204	ko:K01596,ko:K01610	COG1274@1,COG1274@2	phosphoenolpyruvate carboxykinase (GTP) activity	4.4e-62	IPR035078	Phosphoenolpyruvate carboxykinase, GTP-utilising, N-terminal	RLG70094.1;KYK37539.1;OQX59262.1;RKY86177.1;TET43095.1	2.80E-237;1.40E-228;6.80E-228;1.50E-227;5.40E-225	831.6;802.7;800.4;799.3;790.8	phosphoenolpyruvate carboxykinase (GTP) [Euryarchaeota archaeon];phosphoenolpyruvate carboxykinase [Theionarchaea archaeon DG-70-1];phosphoenolpyruvate carboxykinase (GTP) [candidate division KSB1 bacterium 4484 219];phosphoenolpyruvate carboxykinase (GTP) [candidate division KSB1 bacterium]_x0001_RKY90182.1 phosphoenolpyruvate carboxykinase (GTP) [candidate division KSB1 bacterium];phosphoenolpy…	pyruvate carboxylase/phosphoenolpyruvate carboxykinase	Pyruvate <--> Oxaloacetate
_SF_SG8-5_bin11_NODE_3_length_261582_cov_39.982295_136	SG8-5_SF_bin11	NA	NA	NA	NA	4.4e-62	IPR035078	Phosphoenolpyruvate carboxykinase, GTP-utilising, N-terminal	RLG70094.1;KYK37539.1;OQX59262.1;RKY86177.1;TET43095.1	2.80E-237;1.40E-228;6.80E-228;1.50E-227;5.40E-225	831.6;802.7;800.4;799.3;790.8	phosphoenolpyruvate carboxykinase (GTP) [Euryarchaeota archaeon];phosphoenolpyruvate carboxykinase [Theionarchaea archaeon DG-70-1];phosphoenolpyruvate carboxykinase (GTP) [candidate division KSB1 bacterium 4484 219];phosphoenolpyruvate carboxykinase (GTP) [candidate division KSB1 bacterium]_x0001_RKY90182.1 phosphoenolpyruvate carboxykinase (GTP) [candidate division KSB1 bacterium];phosphoenolpy…	pyruvate carboxylase/phosphoenolpyruvate carboxykinase	Pyruvate <--> Oxaloacetate
_SF_100G_bin41_IBDAl_contig-145_32012_1	Bathy-15_SF_bin41	1.7e-85		23NPQ@183925,2XTWU@28890,COG0075@1,arCOG00082@2157	Aminotransferase	2.2e-36	IPR000192	Aminotransferase class V domain	TFH19098.1;HDJ21581.1;OGD44472.1;TEU11326.1;RLI09202.1	2.50E-188;6.50E-181;2.50E-180;1.50E-174;2.70E-171	668.3;643.7;641.7;622.5;611.7	alanine--glyoxylate aminotransferase family protein [Candidatus Bathyarchaeota archaeon];alanine--glyoxylate aminotransferase family protein [Candidatus Bathyarchaeota archaeon];hypothetical protein A3K69 00065 [Candidatus Bathyarchaeota archaeon RBG 16 57 9]_x0001_OGD53359.1 hypothetical protein A3K81 04575 [Candidatus Bathyarchaeota archaeon RBG 13 60 20];alanine--glyoxylate aminotransferase fa…	alanine--glyoxylate aminotransferase	Alanine-->Pyruvate
_Hel238_reassembled_bin100_NODE_25_length_10438_cov_90.048161_7	Bathy-15_Hel238_bin100	7.5e-89		23NPQ@183925,2XTWU@28890,COG0075@1,arCOG00082@2157	Aminotransferase	1.1e-38	IPR000192	Aminotransferase class V domain	TEU11326.1;RLI09202.1;MBQ03786.1;TFH19098.1;OGD44472.1	1.10E-212;9.20E-199;9.00E-186;3.70E-171;3.50E-166	749.2;703;659.8;611.3;594.7	alanine--glyoxylate aminotransferase family protein [Candidatus Bathyarchaeota archaeon];aminotransferase [Candidatus Bathyarchaeota archaeon];aminotransferase [Candidatus Bathyarchaeota archaeon];alanine--glyoxylate aminotransferase family protein [Candidatus Bathyarchaeota archaeon];hypothetical protein A3K69 00065 [Candidatus Bathyarchaeota archaeon RBG 16 57 9]_x0001_OGD53359.1 hypothetical p…	alanine--glyoxylate aminotransferase	Alanine-->Pyruvate
_cellF9_bin64_NODE_204909_length_1362_cov_17.671255_1	Bathy-15_CellF9_bin64	7.5e-89		23NPQ@183925,2XTWU@28890,COG0075@1,arCOG00082@2157	Aminotransferase	1.1e-38	IPR000192	Aminotransferase class V domain	TEU11326.1;RLI09202.1;MBQ03786.1;TFH19098.1;OGD44472.1	1.10E-212;9.20E-199;9.00E-186;3.70E-171;3.50E-166	749.2;703;659.8;611.3;594.7	alanine--glyoxylate aminotransferase family protein [Candidatus Bathyarchaeota archaeon];aminotransferase [Candidatus Bathyarchaeota archaeon];aminotransferase [Candidatus Bathyarchaeota archaeon];alanine--glyoxylate aminotransferase family protein [Candidatus Bathyarchaeota archaeon];hypothetical protein A3K69 00065 [Candidatus Bathyarchaeota archaeon RBG 16 57 9]_x0001_OGD53359.1 hypothetical p…	alanine--glyoxylate aminotransferase	Alanine-->Pyruvate
_SF_SG8-5_bin51_NODE_7_length_70852_cov_10.444776_8	SG8-5_SF_bin51	3.7e-85	ko:K00436	1TPS0@1239,24919@186801,36E72@31979,COG0075@1,COG0075@2	Aminotransferase	3.73e-80	IPR015424	Pyridoxal phosphate-dependent transferase	KYK27633.1;HEQ78661.1;HGI33574.1;NHJ49851.1;TET32229.1	1.80E-143;1.70E-141;3.50E-131;1.50E-129;2.40E-127	519.2;512.7;478.4;473;465.7	hypothetical protein AYK23 02265 [Euryarchaeota archaeon SG8-5];alanine--glyoxylate aminotransferase family protein [Euryarchaeota archaeon];alanine--glyoxylate aminotransferase family protein [Euryarchaeota archaeon];alanine--glyoxylate aminotransferase family protein [Asgard group archaeon];alanine--glyoxylate aminotransferase family protein [Candidatus Heimdallarchaeota archaeon]	alanine--glyoxylate aminotransferase	Alanine-->Pyruvate
cellF9_SG8-5_bin.53.strict__NODE_37_length_15820_cov_4.246840_8	SG8-5_CellF9_bin53	5.4e-86	ko:K00436	1TPS0@1239,24919@186801,36E72@31979,COG0075@1,COG0075@2	Aminotransferase	3.4e-34	IPR000192	Aminotransferase class V domain	KYK27633.1;HEQ78661.1;HGI33574.1;NHJ49851.1;TET32229.1	7.00E-145;1.90E-142;1.50E-131;3.70E-130;5.90E-128	523.9;515.8;479.6;474.9;467.6	hypothetical protein AYK23 02265 [Euryarchaeota archaeon SG8-5];alanine--glyoxylate aminotransferase family protein [Euryarchaeota archaeon];alanine--glyoxylate aminotransferase family protein [Euryarchaeota archaeon];alanine--glyoxylate aminotransferase family protein [Asgard group archaeon];alanine--glyoxylate aminotransferase family protein [Candidatus Heimdallarchaeota archaeon]	alanine--glyoxylate aminotransferase	Alanine-->Pyruvate
_SF_SG8-5_bin11_NODE_3_length_261582_cov_39.982295_67	SG8-5_SF_bin11	NA	NA	NA	NA	3.4e-34	IPR000192	Aminotransferase class V domain	KYK27633.1;HEQ78661.1;HGI33574.1;NHJ49851.1;TET32229.1	7.00E-145;1.90E-142;1.50E-131;3.70E-130;5.90E-128	523.9;515.8;479.6;474.9;467.6	hypothetical protein AYK23 02265 [Euryarchaeota archaeon SG8-5];alanine--glyoxylate aminotransferase family protein [Euryarchaeota archaeon];alanine--glyoxylate aminotransferase family protein [Euryarchaeota archaeon];alanine--glyoxylate aminotransferase family protein [Asgard group archaeon];alanine--glyoxylate aminotransferase family protein [Candidatus Heimdallarchaeota archaeon]	alanine--glyoxylate aminotransferase	Alanine-->Pyruvate
_cellF9_bin64_NODE_29555_length_4002_cov_13.935226_3	Bathy-15_CellF9_bin64	1.7e-65		1G4XH@1117,COG0520@1,COG0520@2	Cysteine desulfurase family protein, VC1184 subfamily	2.4e-42	IPR000192	Aminotransferase class V domain	TET73174.1;TEU10767.1;KON30318.1;NHJ48723.1;NHK30904.1	1.80E-240;1.20E-239;4.80E-172;7.40E-133;3.10E-131	841.6;839;614.4;484.2;478.8	aminotransferase class V-fold PLP-dependent enzyme [Candidatus Bathyarchaeota archaeon];aminotransferase class V-fold PLP-dependent enzyme [Candidatus Bathyarchaeota archaeon];hypothetical protein AC482 04110 [miscellaneous Crenarchaeota group-15 archaeon DG-45];aminotransferase class V-fold PLP-dependent enzyme [Asgard group archaeon];aminotransferase class V-fold PLP-dependent enzyme [Asgard gr…	aminotransferase	Amino acids --> 2-keto acids
_Hel238_reassembled_bin100_NODE_548_length_641_cov_1.904255_1	Bathy-15_Hel238_bin100	2.4e-57		1TP9N@1239,278TU@186823,4HAA5@91061,COG0161@1,COG0161@2	Belongs to the class-III pyridoxal-phosphate-dependent aminotransferase family	4.6e-56	IPR005814	Aminotransferase class-III	EMR73147.1;RLI10611.1;RLI45777.1;RLI09802.1;RJS90133.1	2.10E-112;2.30E-95;6.80E-71;2.80E-69;6.30E-69	415.2;358.6;277.3;271.9;270.8	Aminotransferase Class III [Thaumarchaeota archaeon SCGC AB-539-E09];aspartate aminotransferase family protein [Candidatus Bathyarchaeota archaeon];aspartate aminotransferase family protein [Candidatus Bathyarchaeota archaeon];aspartate aminotransferase family protein [Candidatus Bathyarchaeota archaeon];aspartate aminotransferase family protein [Candidatus Bathyarchaeota archaeon]	aminotransferase	Amino acids --> 2-keto acids
_Hel238_reassembled_bin100_NODE_509_length_698_cov_8.241546_1	Bathy-15_Hel238_bin100	7.8e-70	ko:K15372	2JKID@204432,3Y4EV@57723,COG0160@1,COG0160@2	Belongs to the class-III pyridoxal-phosphate-dependent aminotransferase family	8.49e-72	IPR015424	Pyridoxal phosphate-dependent transferase	TEU12584.1;TET71214.1;RLI08043.1;KON31230.1;TEU03264.1	3.60E-126;4.10E-122;6.40E-115;1.00E-104;1.10E-93	461.1;447.6;423.7;389.8;353.2	aminotransferase class III-fold pyridoxal phosphate-dependent enzyme [Candidatus Bathyarchaeota archaeon];"aminotransferase class III-fold pyridoxal phosphate-dependent enzyme, partial [Candidatus Bathyarchaeota archaeon]";aspartate aminotransferase family protein [Candidatus Bathyarchaeota archaeon];aminotransferase [miscellaneous Crenarchaeota group-15 archaeon DG-45];aspartate aminotransferase…	aminotransferase	Amino acids --> 2-keto acids
_Hel238_reassembled_bin91_contig-145_107722_2	Bathy-15_Hel238_bin91	1.5e-134		COG0436@1,arCOG04333@2157	aminotransferase class I and II	4.2e-43	IPR004839	Aminotransferase, class I/classII	TSA50017.1;TRO46724.1;TFH15793.1;HGD65900.1;ACS89952.1	1.00E-207;3.30E-161;3.80E-154;4.70E-136;1.70E-133	732.6;578.2;554.7;494.6;486.1	aminotransferase class I/II-fold pyridoxal phosphate-dependent enzyme [archaeon];aminotransferase class I/II-fold pyridoxal phosphate-dependent enzyme [Candidatus Bathyarchaeota archaeon];aminotransferase class I/II-fold pyridoxal phosphate-dependent enzyme [Candidatus Bathyarchaeota archaeon];aminotransferase class I/II-fold pyridoxal phosphate-dependent enzyme [Candidatus Bathyarchaeota archaeo…	aminotransferase	Amino acids --> 2-keto acids
_HMA_50-75cm_original_bin87_k141_4436085_length_2664_cov_59.8989_1	Bathy-15_HMA_bin87	4.3e-35		2XQVQ@28889,COG0520@1,arCOG00065@2157	Aminotransferase class-V	1.4e-27	IPR000192	Aminotransferase class V domain	HDN63291.1;PDM26239.1;RLG97213.1;RLI03724.1;TFH13810.1	4.40E-99;4.50E-96;7.00E-81;1.00E-79;2.10E-77	371.7;361.7;311.2;307.4;299.7	aminotransferase class V-fold PLP-dependent enzyme [Candidatus Bathyarchaeota archaeon];"hypothetical protein CP083 04945, partial [Candidatus Bathyarchaeota archaeon B24-2]";hypothetical protein DRO27 00530 [Candidatus Bathyarchaeota archaeon];hypothetical protein DRO31 01030 [Candidatus Bathyarchaeota archaeon]_x0001_HHL41839.1 aminotransferase class V-fold PLP-dependent enzyme [Candidatus Bath…	aminotransferase	Amino acids --> 2-keto acids
_HMA_50-75cm_original_bin87_k141_4081774_length_4675_cov_94.3919_5	Bathy-15_HMA_bin87	3e-16		2G5QG@200795,COG0399@1,COG0399@2	aromatic amino acid beta-eliminating lyase threonine aldolase	6.3e-20	IPR000653	DegT/DnrJ/EryC1/StrS aminotransferase	OYT49932.1;TFH14596.1;RJS88739.1;RLI30853.1;TEU11131.1	2.10E-25;2.10E-25;6.90E-24;2.00E-23;2.00E-23	125.9;125.9;120.9;119.4;119.4	aminotransferase DegT [Candidatus Bathyarchaeota archaeon ex4484 231];DegT/DnrJ/EryC1/StrS family aminotransferase [Candidatus Bathyarchaeota archaeon];DegT/DnrJ/EryC1/StrS family aminotransferase [Candidatus Bathyarchaeota archaeon];aminotransferase DegT [Candidatus Bathyarchaeota archaeon];DegT/DnrJ/EryC1/StrS family aminotransferase [Candidatus Bathyarchaeota archaeon]	aminotransferase	Amino acids --> 2-keto acids
_SF_100G_bin41_IBDAl_contig-145_66479_2	Bathy-15_SF_bin41	1.1e-128	ko:K00823,ko:K15372	2414D@183963,2Y83N@28890,COG0160@1,arCOG00916@2157	Belongs to the class-III pyridoxal-phosphate-dependent aminotransferase family	3.11e-161	IPR005814	Aminotransferase class-III	MQY83428.1;TRO48171.1;HHL41596.1;OGD53464.1;TEU03264.1	3.40E-242;3.20E-200;3.10E-195;7.00E-195;2.60E-194	847.4;708;691.4;690.3;688.3	aminotransferase class III-fold pyridoxal phosphate-dependent enzyme [archaeon];aminotransferase class III-fold pyridoxal phosphate-dependent enzyme [Candidatus Bathyarchaeota archaeon];aminotransferase class III-fold pyridoxal phosphate-dependent enzyme [Candidatus Bathyarchaeota archaeon];hypothetical protein A3K81 02510 [Candidatus Bathyarchaeota archaeon RBG 13 60 20];aspartate aminotransfera…	aminotransferase	Amino acids --> 2-keto acids
_SF_100G_bin41_IBDAl_contig-145_88699_3	Bathy-15_SF_bin41	4.6e-127	ko:K00823,ko:K15372	2414D@183963,2Y83N@28890,COG0160@1,arCOG00916@2157	Belongs to the class-III pyridoxal-phosphate-dependent aminotransferase family	8.75e-159	IPR005814	Aminotransferase class-III	MQY83428.1;TRO48171.1;HHL41596.1;TEU03264.1;OGD53464.1	3.10E-235;2.60E-194;2.90E-193;3.80E-193;1.10E-192	824.3;688.3;684.9;684.5;682.9	aminotransferase class III-fold pyridoxal phosphate-dependent enzyme [archaeon];aminotransferase class III-fold pyridoxal phosphate-dependent enzyme [Candidatus Bathyarchaeota archaeon];aminotransferase class III-fold pyridoxal phosphate-dependent enzyme [Candidatus Bathyarchaeota archaeon];aspartate aminotransferase family protein [Dehalococcoidia bacterium];hypothetical protein A3K81 02510 [Can…	aminotransferase	Amino acids --> 2-keto acids
_SF_100G_bin41_IBDAl_contig-145_149830_1	Bathy-15_SF_bin41	1e-44		2XQVQ@28889,COG0520@1,arCOG00065@2157	Aminotransferase class-V	9.2e-25	IPR000192	Aminotransferase class V domain	HDN63291.1;PDM26239.1;RLG97213.1;TRO51231.1;RLI03724.1	1.10E-97;4.00E-97;1.30E-79;6.50E-79;1.40E-78	367.1;365.2;307;304.7;303.5	aminotransferase class V-fold PLP-dependent enzyme [Candidatus Bathyarchaeota archaeon];"hypothetical protein CP083 04945, partial [Candidatus Bathyarchaeota archaeon B24-2]";hypothetical protein DRO27 00530 [Candidatus Bathyarchaeota archaeon];"aminotransferase class V-fold PLP-dependent enzyme, partial [Candidatus Bathyarchaeota archaeon]";hypothetical protein DRO31 01030 [Candidatus Bathyarcha…	aminotransferase	Amino acids --> 2-keto acids
_SF_100G_bin41_IBDAl_contig-145_22674_7	Bathy-15_SF_bin41	8.9e-60		1G4XH@1117,COG0520@1,COG0520@2	Cysteine desulfurase family protein, VC1184 subfamily	6.74e-60	IPR015424	Pyridoxal phosphate-dependent transferase	TET73174.1;TEU10767.1;KON30318.1;TFG11018.1;NHK30904.1	9.90E-195;2.90E-194;2.10E-144;1.90E-113;4.40E-110	689.5;688;522.3;419.5;408.3	aminotransferase class V-fold PLP-dependent enzyme [Candidatus Bathyarchaeota archaeon];aminotransferase class V-fold PLP-dependent enzyme [Candidatus Bathyarchaeota archaeon];hypothetical protein AC482 04110 [miscellaneous Crenarchaeota group-15 archaeon DG-45];aminotransferase class V-fold PLP-dependent enzyme [Candidatus Heimdallarchaeota archaeon];aminotransferase class V-fold PLP-dependent e…	aminotransferase	Amino acids --> 2-keto acids
_SF_100G_bin41_IBDAl_contig-145_66275_1	Bathy-15_SF_bin41	1.5e-25		1MWUX@1224,2TTUK@28211,4ND3P@97050,COG0076@1,COG0076@2	Pyridoxal-dependent decarboxylase conserved domain	6.02e-22	IPR015424	Pyridoxal phosphate-dependent transferase	TFH17722.1;OGD47974.1;TMQ52325.1;OGD55338.1;HGZ31595.1	1.20E-44;2.30E-37;1.20E-28;9.80E-28;2.80E-27	189.5;165.2;136.3;133.3;131.7	aminotransferase class V-fold PLP-dependent enzyme [Candidatus Bathyarchaeota archaeon];hypothetical protein A3K69 07015 [Candidatus Bathyarchaeota archaeon RBG 16 57 9]_x0001_OGD53456.1 hypothetical protein A3K81 02470 [Candidatus Bathyarchaeota archaeon RBG 13 60 20];amino acid decarboxylase [Candidatus Eisenbacteria bacterium]_x0001_TMQ62032.1 amino acid decarboxylase [Candidatus Eisenbacteria…	aminotransferase	Amino acids --> 2-keto acids
_SF_100G_bin41_IBDAl_contig-145_7976_18	Bathy-15_SF_bin41	2.2e-10	ko:K13010	1TPDH@1239,24862@186801,26B30@186813,COG0399@1,COG0399@2	Beta-eliminating lyase	1.4e-11	IPR000653	DegT/DnrJ/EryC1/StrS aminotransferase	OYT49932.1;TEU11131.1;TET72225.1;RJS88739.1;RLI30853.1	1.00E-18;1.30E-18;8.60E-18;1.50E-17;4.30E-17	102.8;102.4;99.8;99;97.4	aminotransferase DegT [Candidatus Bathyarchaeota archaeon ex4484 231];DegT/DnrJ/EryC1/StrS family aminotransferase [Candidatus Bathyarchaeota archaeon];DegT/DnrJ/EryC1/StrS family aminotransferase [Candidatus Bathyarchaeota archaeon];DegT/DnrJ/EryC1/StrS family aminotransferase [Candidatus Bathyarchaeota archaeon];aminotransferase DegT [Candidatus Bathyarchaeota archaeon]	aminotransferase	Amino acids --> 2-keto acids
_Hel_0_bin85_resembly_Gimiplasmatales_UBA10834_NODE_7178_length_18077_cov_2.220446_17	Gimiplasmatales_UBA10834_Hel0_bin85	5.9e-83	ko:K00812	1MX43@1224,2U22H@28211,3JZZ8@41294,COG0436@1,COG0436@2	Aminotransferase class I and II	3.9e-46	IPR004839	Aminotransferase, class I/classII	TFG71007.1;HGV84231.1;OGS59987.1;TLZ66804.1;TLZ99204.1	1.40E-130;6.50E-125;9.70E-113;1.90E-108;3.20E-108	476.5;457.6;417.2;402.9;402.1	aminotransferase class I/II-fold pyridoxal phosphate-dependent enzyme [Methanomassiliicoccus sp.];aminotransferase class I/II-fold pyridoxal phosphate-dependent enzyme [Euryarchaeota archaeon];hypothetical protein A3K59 05115 [Euryarchaeota archaeon RBG 19FT COMBO 69 17];aminotransferase class I/II-fold pyridoxal phosphate-dependent enzyme [Euryarchaeota archaeon];aminotransferase class I/II-fold…	aminotransferase	Amino acids --> 2-keto acids
_Hel_0_bin85_resembly_Gimiplasmatales_UBA10834_NODE_27840_length_8857_cov_2.348110_9	Gimiplasmatales_UBA10834_Hel0_bin85	1.5e-61	ko:K00823	2NNRV@2323,COG0160@1,COG0160@2	Aminotransferase class-III	1.82e-97	IPR005814	Aminotransferase class-III	TFG70824.1;OGS56391.1;OGS42865.1;HDP96481.1;TFG70145.1	1.30E-116;3.30E-112;1.10E-110;3.80E-92;6.70E-89	429.5;414.8;409.8;348.2;337.4	aminotransferase class III-fold pyridoxal phosphate-dependent enzyme [Methanomassiliicoccus sp.];hypothetical protein A3K60 08625 [Euryarchaeota archaeon RBG 19FT COMBO 56 21];hypothetical protein A3K76 02100 [Euryarchaeota archaeon RBG 13 57 23];aspartate aminotransferase family protein [Euryarchaeota archaeon];aspartate aminotransferase family protein [Methanomassiliicoccus sp.]	aminotransferase	Amino acids --> 2-keto acids
_Hel_0_bin85_resembly_Gimiplasmatales_UBA10834_NODE_172531_length_3239_cov_1.999679_2	Gimiplasmatales_UBA10834_Hel0_bin85	9.6e-117	ko:K00823,ko:K07250	1VS6F@1239,24YI0@186801,2611N@186807,COG0160@1,COG0160@2	Belongs to the class-III pyridoxal-phosphate-dependent aminotransferase family	1.57e-135	IPR005814	Aminotransferase class-III	TFG69878.1;OGS41491.1;OGS55507.1;OGS43266.1;HGD08806.1	2.00E-194;5.80E-189;7.00E-187;9.20E-187;1.20E-167	688.7;670.6;663.7;663.3;599.7	aminotransferase class III-fold pyridoxal phosphate-dependent enzyme [Methanomassiliicoccus sp.];hypothetical protein A3K67 01395 [Euryarchaeota archaeon RBG 16 62 10];hypothetical protein A3K60 06900 [Euryarchaeota archaeon RBG 19FT COMBO 56 21];hypothetical protein A3K76 05650 [Euryarchaeota archaeon RBG 13 57 23];aminotransferase class III-fold pyridoxal phosphate-dependent enzyme [Euryarchaeo…	aminotransferase	Amino acids --> 2-keto acids
_Hel_0_bin85_resembly_Gimiplasmatales_UBA10834_NODE_5532_length_20488_cov_1.956878_17	Gimiplasmatales_UBA10834_Hel0_bin85	3.1e-131	ko:K01845	23SE9@183963,2XTGR@28890,COG0001@1,arCOG00918@2157	Belongs to the class-III pyridoxal-phosphate-dependent aminotransferase family	1.02e-105	IPR015424	Pyridoxal phosphate-dependent transferase	TFG68560.1;OGS52310.1;HGD08627.1;OGS42958.1;OGS55510.1	3.60E-215;2.10E-207;5.60E-184;5.30E-174;1.30E-172	757.7;731.9;654.1;620.9;616.3	aminotransferase class III-fold pyridoxal phosphate-dependent enzyme [Methanomassiliicoccus sp.];hypothetical protein A3K75 05520 [Euryarchaeota archaeon RBG 13 61 15];aminotransferase class III-fold pyridoxal phosphate-dependent enzyme [Euryarchaeota archaeon];hypothetical protein A3K76 02390 [Euryarchaeota archaeon RBG 13 57 23];hypothetical protein A3K60 06880 [Euryarchaeota archaeon RBG 19FT …	aminotransferase	Amino acids --> 2-keto acids
_Hel_0_bin85_resembly_Gimiplasmatales_UBA10834_NODE_1069_length_43608_cov_2.444746_11	Gimiplasmatales_UBA10834_Hel0_bin85	4.1e-55		1G4XH@1117,COG0520@1,COG0520@2	Cysteine desulfurase family protein, VC1184 subfamily	1.1e-36	IPR000192	Aminotransferase class V domain	TFG70411.1;OGS41500.1;OGS43261.1;HGV85225.1;KON30318.1	1.40E-151;1.50E-148;4.80E-139;3.00E-133;1.80E-101	546.2;536.2;504.6;485.3;379.8	aminotransferase class V-fold PLP-dependent enzyme [Methanomassiliicoccus sp.];hypothetical protein A3K67 01460 [Euryarchaeota archaeon RBG 16 62 10];hypothetical protein A3K76 05615 [Euryarchaeota archaeon RBG 13 57 23];aminotransferase class V-fold PLP-dependent enzyme [Euryarchaeota archaeon];hypothetical protein AC482 04110 [miscellaneous Crenarchaeota group-15 archaeon DG-45]	aminotransferase	Amino acids --> 2-keto acids
_SG_225_Gimiplasmatales_UBA10834_NODE_5_length_200133_cov_9.735674_22	Gimiplasmatales_UBA10834_SG225_bin4	3.5e-159	ko:K01845	1TPNH@1239,271MY@186822,4HV0C@91061,COG0001@1,COG0001@2	Aminotransferase class-III	9.4e-43	IPR005814	Aminotransferase class-III	OGS56414.1;HGD08886.1;HGV85042.1;OGS61874.1;HDP96396.1	4.70E-207;1.30E-191;8.70E-185;1.00E-177;1.20E-170	730.7;679.5;656.8;633.3;609.8	aminotransferase [Euryarchaeota archaeon RBG 19FT COMBO 56 21];aspartate aminotransferase family protein [Euryarchaeota archaeon];aspartate aminotransferase family protein [Euryarchaeota archaeon];aminotransferase [Euryarchaeota archaeon RBG 19FT COMBO 69 17];aspartate aminotransferase family protein [Euryarchaeota archaeon]	aminotransferase	Amino acids --> 2-keto acids
_SG_225_Gimiplasmatales_UBA10834_NODE_2_length_220125_cov_9.804824_21	Gimiplasmatales_UBA10834_SG225_bin4	5.6e-84	ko:K00812	1JW5R@119045,1MX43@1224,2TV9C@28211,COG0436@1,COG0436@2	Cys/Met metabolism PLP-dependent enzyme	1.4e-74			TFG71007.1;HGV84231.1;OGS59987.1;TLZ66804.1;TLZ58620.1	3.20E-135;3.40E-132;4.00E-117;1.30E-112;1.10E-111	491.9;481.9;431.8;416.8;413.7	aminotransferase class I/II-fold pyridoxal phosphate-dependent enzyme [Methanomassiliicoccus sp.];aminotransferase class I/II-fold pyridoxal phosphate-dependent enzyme [Euryarchaeota archaeon];hypothetical protein A3K59 05115 [Euryarchaeota archaeon RBG 19FT COMBO 69 17];aminotransferase class I/II-fold pyridoxal phosphate-dependent enzyme [Euryarchaeota archaeon];aminotransferase class I/II-fold…	aminotransferase	Amino acids --> 2-keto acids
_SG_225_Gimiplasmatales_UBA10834_NODE_1_length_438024_cov_10.919648_240	Gimiplasmatales_UBA10834_SG225_bin4	6.4e-121	ko:K00823,ko:K07250	1VS6F@1239,24YI0@186801,2611N@186807,COG0160@1,COG0160@2	Belongs to the class-III pyridoxal-phosphate-dependent aminotransferase family	3.21e-115	IPR015424	Pyridoxal phosphate-dependent transferase	TFG69878.1;OGS55507.1;OGS41491.1;OGS43266.1;HGD08806.1	4.40E-205;9.80E-197;3.70E-196;3.70E-196;5.10E-177	724.2;696.4;694.5;694.5;630.9	aminotransferase class III-fold pyridoxal phosphate-dependent enzyme [Methanomassiliicoccus sp.];hypothetical protein A3K60 06900 [Euryarchaeota archaeon RBG 19FT COMBO 56 21];hypothetical protein A3K67 01395 [Euryarchaeota archaeon RBG 16 62 10];hypothetical protein A3K76 05650 [Euryarchaeota archaeon RBG 13 57 23];aminotransferase class III-fold pyridoxal phosphate-dependent enzyme [Euryarchaeo…	aminotransferase	Amino acids --> 2-keto acids
_SG_225_Gimiplasmatales_UBA10834_NODE_2_length_220125_cov_9.804824_80	Gimiplasmatales_UBA10834_SG225_bin4	3.8e-108	ko:K00823,ko:K03918	2XPMC@28889,COG0160@1,arCOG00915@2157	Belongs to the class-III pyridoxal-phosphate-dependent aminotransferase family	6e-109	IPR005814	Aminotransferase class-III	TFG70824.1;OGS56391.1;OGS42865.1;HDP96481.1;TFG70145.1	1.20E-221;3.20E-219;6.10E-218;1.50E-176;3.30E-171	779.2;771.2;766.9;629.4;611.7	aminotransferase class III-fold pyridoxal phosphate-dependent enzyme [Methanomassiliicoccus sp.];hypothetical protein A3K60 08625 [Euryarchaeota archaeon RBG 19FT COMBO 56 21];hypothetical protein A3K76 02100 [Euryarchaeota archaeon RBG 13 57 23];aspartate aminotransferase family protein [Euryarchaeota archaeon];aspartate aminotransferase family protein [Methanomassiliicoccus sp.]	aminotransferase	Amino acids --> 2-keto acids
_SG_225_Gimiplasmatales_UBA10834_NODE_9_length_51756_cov_9.609455_16	Gimiplasmatales_UBA10834_SG225_bin4	6.3e-132	ko:K01845	23SE9@183963,2XTGR@28890,COG0001@1,arCOG00918@2157	Belongs to the class-III pyridoxal-phosphate-dependent aminotransferase family	5.52e-117	IPR005814	Aminotransferase class-III	TFG68560.1;OGS52310.1;HGD08627.1;OGS42958.1;OGS55510.1	2.80E-215;1.50E-208;5.10E-185;2.80E-175;6.90E-174	758.1;735.7;657.5;625.2;620.5	aminotransferase class III-fold pyridoxal phosphate-dependent enzyme [Methanomassiliicoccus sp.];hypothetical protein A3K75 05520 [Euryarchaeota archaeon RBG 13 61 15];aminotransferase class III-fold pyridoxal phosphate-dependent enzyme [Euryarchaeota archaeon];hypothetical protein A3K76 02390 [Euryarchaeota archaeon RBG 13 57 23];hypothetical protein A3K60 06880 [Euryarchaeota archaeon RBG 19FT …	aminotransferase	Amino acids --> 2-keto acids
_SG_225_Gimiplasmatales_UBA10834_NODE_1_length_438024_cov_10.919648_255	Gimiplasmatales_UBA10834_SG225_bin4	1.4e-59		2G5W7@200795,375CE@32061,COG0520@1,COG0520@2	TIGRFAM cysteine desulfurase family protein	1.9e-38	IPR000192	Aminotransferase class V domain	TFG70411.1;OGS41500.1;OGS43261.1;HGV85225.1;KON30318.1	1.00E-166;3.60E-164;5.10E-158;9.90E-154;5.50E-112	596.7;588.2;567.8;553.5;414.8	aminotransferase class V-fold PLP-dependent enzyme [Methanomassiliicoccus sp.];hypothetical protein A3K67 01460 [Euryarchaeota archaeon RBG 16 62 10];hypothetical protein A3K76 05615 [Euryarchaeota archaeon RBG 13 57 23];aminotransferase class V-fold PLP-dependent enzyme [Euryarchaeota archaeon];hypothetical protein AC482 04110 [miscellaneous Crenarchaeota group-15 archaeon DG-45]	aminotransferase	Amino acids --> 2-keto acids
_SF_SG8-5_bin11_NODE_6_length_172454_cov_41.514297_69	SG8-5_SF_bin11	NA	NA	NA	NA	7.5e-38	IPR004839	Aminotransferase, class I/classII	KYK28120.1;RLG30027.1;HDO70214.1;HGZ58820.1;KYK21199.1	2.80E-140;1.70E-129;1.30E-126;3.90E-126;9.50E-125	508.8;473;463.4;461.8;457.2	aminotransferase [Euryarchaeota archaeon SG8-5];aminotransferase [Methanosarcinales archaeon];PLP-dependent aminotransferase family protein [Thermoplasmatales archaeon]_x0001_HEX08578.1 PLP-dependent aminotransferase family protein [Thermoplasmatales archaeon];PLP-dependent aminotransferase family protein [Euryarchaeota archaeon];aminotransferase [Thermoplasmatales archaeon SG8-52-4]	aminotransferase	Amino acids --> 2-keto acids
_SF_SG8-5_bin51_NODE_14_length_2916_cov_7.910532_3	SG8-5_SF_bin51	4.2e-119	ko:K05825	2XVD6@28890,3F2Z7@33867,COG1167@1,arCOG00492@2157	PFAM Aminotransferase class I and II	7.2e-35	IPR004839	Aminotransferase, class I/classII	KYK28120.1;RLG30027.1;HGZ58820.1;HDO70214.1;RLC41635.1	5.50E-138;2.20E-126;9.10E-125;1.70E-123;3.30E-122	501.1;462.6;457.2;453;448.7	aminotransferase [Euryarchaeota archaeon SG8-5];aminotransferase [Methanosarcinales archaeon];PLP-dependent aminotransferase family protein [Euryarchaeota archaeon];PLP-dependent aminotransferase family protein [Thermoplasmatales archaeon]_x0001_HEX08578.1 PLP-dependent aminotransferase family protein [Thermoplasmatales archaeon];aminotransferase [Candidatus Coatesbacteria bacterium]_x0001_RLC422…	aminotransferase	Amino acids --> 2-keto acids
_SF_SG8-5_bin51_NODE_30_length_533_cov_3.807018_1	SG8-5_SF_bin51	NA	NA	NA	NA	5e-07	IPR000653	DegT/DnrJ/EryC1/StrS aminotransferase	RLF39787.1;PKK81339.1;PKK86512.1;WP_089827560.1;VVB54084.1	2.30E-07;8.70E-07;1.10E-06;1.10E-06;1.50E-06	64.3;62.4;62;62;61.6	aminotransferase DegT [Thermoplasmata archaeon];aminotransferase DegT [Thermoplasmata archaeon HGW-Thermoplasmata-2];aminotransferase DegT [Thermoplasmata archaeon HGW-Thermoplasmata-1];"DegT/DnrJ/EryC1/StrS family aminotransferase [Halogranum amylolyticum]_x0001_SEP22515.1 dTDP-4-amino-4,6-dideoxygalactose transaminase [Halogranum amylolyticum]";Aspartate aminotransferase [uncultured archaeon]	aminotransferase	Amino acids --> 2-keto acids
_SG_225_Uncultured_Thermoplasmata_k141_1179533_length_17947_cov_100.9424_10	Unculture Thermoplasmata_SG225_bin14	4.4e-113	ko:K00814,ko:K14260	2GHA1@200940,COG0436@1,COG0436@2	DegT/DnrJ/EryC1/StrS aminotransferase family	3.2e-90			RQV98170.1;OGU68517.1;KAF0142191.1;KAF0152492.1;RKY51761.1	2.80E-118;3.60E-118;8.00E-118;2.60E-116;3.40E-116	435.6;435.3;434.1;429.1;428.7	aminotransferase class I/II-fold pyridoxal phosphate-dependent enzyme [bacterium];aminotransferase [Ignavibacteria bacterium GWC2 38 9]_x0001_OGU82966.1 aminotransferase [Ignavibacteria bacterium RIFOXYA12 FULL 38 9]_x0001_OGV08087.1 aminotransferase [Ignavibacteria bacterium RIFOXYB2 FULL 37 11]_x0001_OGV15603.1 aminotransferase [Ignavibacteria bacterium RIFOXYC2 FULL 38 25]_x0001_OGV16433.1 ami…	aminotransferase	Amino acids --> 2-keto acids
_SG_225_Uncultured_Thermoplasmata_k141_2377694_length_86915_cov_17.2067_23	Unculture Thermoplasmata_SG225_bin14	9.7e-116	ko:K00639,ko:K00652,ko:K01620	2XUFG@28890,3F358@33867,COG0156@1,arCOG00113@2157	PFAM Aminotransferase class I and II	6.8e-58	IPR004839	Aminotransferase, class I/classII	TET90712.1;KYK26090.1;KYK29427.1;RLF31318.1;PNX50883.1	5.80E-180;4.20E-178;1.40E-173;5.00E-171;2.50E-170	640.6;634.4;619.4;610.9;608.6	aminotransferase class I/II-fold pyridoxal phosphate-dependent enzyme [Methanomassiliicoccales archaeon];8-amino-7-oxononanoate synthase [Euryarchaeota archaeon SG8-5];8-amino-7-oxononanoate synthase [Thermoplasmatales archaeon SG8-52-1];glycine C-acetyltransferase [Thermoplasmata archaeon];glycine C-acetyltransferase [Thermoplasmata archaeon M8B2D]	aminotransferase	Amino acids --> 2-keto acids
_SG_225_Uncultured_Thermoplasmata_k141_2628393_length_67733_cov_18.2586_27	Unculture Thermoplasmata_SG225_bin14	1.3e-100	ko:K13010	1K1NS@119060,1MUPN@1224,2VJDZ@28216,COG0399@1,COG0399@2	Belongs to the DegT DnrJ EryC1 family	1.82e-139	IPR000653	DegT/DnrJ/EryC1/StrS aminotransferase	OGW56190.1;WP_011902158.1;WP_150388501.1;MAT57393.1;AAV34497.1	1.80E-100;1.50E-99;1.40E-97;1.90E-97;3.20E-97	376.3;373.2;366.7;366.3;365.5	aminotransferase DegT [Nitrospirae bacterium RIFCSPHIGHO2 02 FULL 42 12];DegT/DnrJ/EryC1/StrS aminotransferase family protein [Polynucleobacter asymbioticus]_x0001_ABP33533.1 DegT/DnrJ/EryC1/StrS aminotransferase [Polynucleobacter asymbioticus QLW-P1DMWA-1];aminotransferase class I/II-fold pyridoxal phosphate-dependent enzyme [Citrobacter portucalensis]_x0001_QET58626.1 DegT/DnrJ/EryC1/StrS amino…	aminotransferase	Amino acids --> 2-keto acids
_SG_225_Gimiplasmatales_UBA10834_NODE_6_length_92674_cov_9.979999_76	Gimiplasmatales_UBA10834_SG225_bin4	1.2e-89	ko:K00824,ko:K00826	2GKJ1@201174,4CPCQ@84995,COG0115@1,COG0115@2	Belongs to the class-IV pyridoxal-phosphate-dependent aminotransferase family	5.44e-108			OGS41829.1;TFG70872.1;OGS55222.1;OGS43597.1;HGD08326.1	1.10E-127;1.40E-122;1.40E-122;6.70E-120;1.60E-110	466.5;449.5;449.5;440.7;409.5	branched chain amino acid aminotransferase [Euryarchaeota archaeon RBG 16 62 10];branched-chain amino acid transaminase [Methanomassiliicoccus sp.];branched chain amino acid aminotransferase [Euryarchaeota archaeon RBG 19FT COMBO 56 21];branched chain amino acid aminotransferase [Euryarchaeota archaeon RBG 13 57 23];branched-chain amino acid transaminase [Euryarchaeota archaeon]	branched chain amino acid aminotransferase	Amino acids --> 2-keto acids
_Hel_0_bin85_resembly_Gimiplasmatales_UBA10834_NODE_25793_length_9228_cov_2.464564_9	Gimiplasmatales_UBA10834_Hel0_bin85	6.2e-64	ko:K00824,ko:K00826	2GKJ1@201174,4CMVG@84992,COG0115@1,COG0115@2	Belongs to the class-IV pyridoxal-phosphate-dependent aminotransferase family	1.38e-74			TFG70872.1;OGS55222.1;OGS43597.1;OGS41829.1;HGD08326.1	6.60E-93;1.50E-92;7.30E-92;2.40E-90;3.40E-81	350.5;349.4;347.1;342;311.6	branched-chain amino acid transaminase [Methanomassiliicoccus sp.];branched chain amino acid aminotransferase [Euryarchaeota archaeon RBG 19FT COMBO 56 21];branched chain amino acid aminotransferase [Euryarchaeota archaeon RBG 13 57 23];branched chain amino acid aminotransferase [Euryarchaeota archaeon RBG 16 62 10];branched-chain amino acid transaminase [Euryarchaeota archaeon]	branched chain amino acid aminotransferase	Amino acids --> 2-keto acids
_Hel238_reassembled_bin100_NODE_56_length_7441_cov_95.093822_5	Bathy-15_Hel238_bin100	3.4e-26	ko:K00826	27XJA@189775,2GAM4@200795,COG0115@1,COG0115@2	Belongs to the class-IV pyridoxal-phosphate-dependent aminotransferase family	4.71e-29	IPR036038	Aminotransferase-like, PLP-dependent enzymes	TET73021.1;TEU12537.1;KON31326.1;RLI08135.1;RLI31413.1	6.40E-52;1.10E-51;1.10E-46;1.30E-44;3.70E-44	213.4;212.6;196.1;189.1;187.6	branched-chain-amino-acid transaminase [Candidatus Bathyarchaeota archaeon];branched-chain-amino-acid transaminase [Candidatus Bathyarchaeota archaeon];hypothetical protein AC482 01155 [miscellaneous Crenarchaeota group-15 archaeon DG-45];branched-chain-amino-acid transaminase [Candidatus Bathyarchaeota archaeon];branched-chain-amino-acid transaminase [Candidatus Bathyarchaeota archaeon]	branched chain amino acid aminotransferase	Amino acids --> 2-keto acids
_HMA_50-75cm_original_bin87_k141_803393_length_5846_cov_82.4377_3	Bathy-15_HMA_50-75_bin87	1e-53	ko:K00826	2GKJ1@201174,4E5ED@85010,COG0115@1,COG0115@2	Amino-transferase class IV	1.96e-63	IPR036038	Aminotransferase-like, PLP-dependent enzymes	RLG94656.1;TFH15201.1;KON31326.1;RLI08135.1;TEU12537.1	2.10E-134;1.00E-133;2.20E-128;4.90E-128;6.00E-126	488.8;486.5;468.8;467.6;460.7	branched-chain-amino-acid transaminase [Candidatus Bathyarchaeota archaeon];hypothetical protein E4H04 08810 [Candidatus Bathyarchaeota archaeon];hypothetical protein AC482 01155 [miscellaneous Crenarchaeota group-15 archaeon DG-45];branched-chain-amino-acid transaminase [Candidatus Bathyarchaeota archaeon];branched-chain-amino-acid transaminase [Candidatus Bathyarchaeota archaeon]	branched chain amino acid aminotransferase	Amino acids --> 2-keto acids
_HMA_50-75cm_original_bin87_k141_5011528_length_2907_cov_108.0506_2	Bathy-15_HMA_50-75_bin87	3.1e-57	ko:K00826	246QG@183980,2XT9V@28890,COG0115@1,arCOG02297@2157	Belongs to the class-IV pyridoxal-phosphate-dependent aminotransferase family	1.4e-43	IPR001544	Aminotransferase class IV	WP_130646235.1;HGJ08507.1;RLE46484.1;OGS46039.1;TLZ99535.1	4.20E-57;4.20E-57;5.50E-57;1.20E-56;2.10E-56	231.9;231.9;231.5;230.3;229.6	branched-chain-amino-acid transaminase [Methanofollis sp. FWC-SCC2]_x0001_TAJ44444.1 branched-chain amino acid aminotransferase [Methanofollis sp. FWC-SCC2];branched-chain-amino-acid transaminase [Archaeoglobus sp.]_x0001_HGW38624.1 branched-chain-amino-acid transaminase [Archaeoglobus sp.];branched-chain amino acid aminotransferase [Candidatus Verstraetearchaeota archaeon];branched-chain-amino-a…	branched chain amino acid aminotransferase	Amino acids --> 2-keto acids
_Hel238_reassembled_bin91_contig-145_10134_5	Bathy-15_Hel238_bin91	4.1e-57	ko:K00826	246QG@183980,2XT9V@28890,COG0115@1,arCOG02297@2157	Belongs to the class-IV pyridoxal-phosphate-dependent aminotransferase family	3.2e-44	IPR001544	Aminotransferase class IV	WP_130646235.1;OGS46039.1;HGJ08507.1;RLE46484.1;WP_048122356.1	3.20E-57;9.40E-57;1.60E-56;2.10E-56;2.10E-56	232.3;230.7;229.9;229.6;229.6	branched-chain-amino-acid transaminase [Methanofollis sp. FWC-SCC2]_x0001_TAJ44444.1 branched-chain amino acid aminotransferase [Methanofollis sp. FWC-SCC2];branched-chain-amino-acid transaminase [Euryarchaeota archaeon RBG 16 67 27];branched-chain-amino-acid transaminase [Archaeoglobus sp.]_x0001_HGW38624.1 branched-chain-amino-acid transaminase [Archaeoglobus sp.];branched-chain amino acid amin…	branched chain amino acid aminotransferase	Amino acids --> 2-keto acids
_SF_100G_bin41_IBDAl_contig-145_54030_1	Bathy-15_SF_bin41	4.1e-57	ko:K00826	246QG@183980,2XT9V@28890,COG0115@1,arCOG02297@2157	Belongs to the class-IV pyridoxal-phosphate-dependent aminotransferase family	9.42e-72	IPR036038	Aminotransferase-like, PLP-dependent enzymes	WP_130646235.1;OGS46039.1;HGJ08507.1;RLE46484.1;WP_048122356.1	3.20E-57;9.40E-57;1.60E-56;2.10E-56;2.10E-56	232.3;230.7;229.9;229.6;229.6	branched-chain-amino-acid transaminase [Methanofollis sp. FWC-SCC2]_x0001_TAJ44444.1 branched-chain amino acid aminotransferase [Methanofollis sp. FWC-SCC2];branched-chain-amino-acid transaminase [Euryarchaeota archaeon RBG 16 67 27];branched-chain-amino-acid transaminase [Archaeoglobus sp.]_x0001_HGW38624.1 branched-chain-amino-acid transaminase [Archaeoglobus sp.];branched-chain amino acid amin…	branched chain amino acid aminotransferase	Amino acids --> 2-keto acids
_SG_225_bin22_bin22_Thermoplasmata_NODE_664_length_1467_cov_1.151799_2	Unculture Thermoplasmata_SG225_bin22	6.3e-104	ko:K00170	2N989@224756,2XT3E@28890,COG1013@1,arCOG01601@2157	thiamine pyrophosphate enzyme domain protein TPP-binding	NA	NA	NA	WP_128698967.1;OIO35996.1;WP_048204611.1;WP_023845160.1;PIQ89802.1	2.10E-105;3.50E-105;4.60E-105;1.00E-104;1.30E-104	392.5;391.7;391.3;390.2;389.8	pyruvate synthase subunit beta [Vampirococcus sp. LiM]_x0001_QAT16332.1 pyruvate:ferredoxin oxidoreductae, beta subunit [Vampirococcus sp. LiM];pyruvate ferredoxin oxidoreductase [Candidatus Omnitrophica bacterium CG1 02 44 16]_x0001_PIY82756.1 pyruvate ferredoxin oxidoreductase [Candidatus Omnitrophica bacterium CG 4 10 14 0 8 um filter 44 12]_x0001_PIZ84898.1 pyruvate ferredoxin oxidoreductase …	Ferredoxin-reducing oxidoreductases	2-keto acids -> Acyl-CoA
_SG_225_bin22_bin22_Thermoplasmata_NODE_664_length_1467_cov_1.151799_1	Unculture Thermoplasmata_SG225_bin22	4.8e-38	ko:K00169	2N98Z@224756,2XTB0@28890,COG0674@1,arCOG01608@2157	PFAM pyruvate flavodoxin ferredoxin oxidoreductase domain protein	NA	NA	NA	OKY77601.1;WP_012901359.1;OPX60851.1;WP_090171099.1;RQW78819.1	2.90E-38;5.50E-37;1.00E-35;1.00E-35;1.00E-35	168.7;164.5;160.2;160.2;160.2	Pyruvate:ferredoxin oxidoreductase alpha subunit PorA [Candidatus Methanohalarchaeum thermophilum];2-ketoisovalerate ferredoxin oxidoreductase subunit alpha [Methanocella paludicola]_x0001_BAI62685.1 pyruvate synthase alpha chain [Methanocella paludicola SANAE];Pyruvate synthase subunit PorA [Methanobacterium sp. PtaB.Bin024];pyruvate ferredoxin oxidoreductase [Eubacterium oxidoreducens]_x0001_SD…	Ferredoxin-reducing oxidoreductases	2-keto acids -> Acyl-CoA
_SG_225_Uncultured_Thermoplasmata_k141_1562299_length_17896_cov_22.9727_10	Unculture Thermoplasmata_SG225_bin14	4.1e-95	ko:K00170	23Q2N@183939,2XT3E@28890,COG1013@1,arCOG01601@2157	PFAM thiamine pyrophosphate protein domain protein TPP-binding	3.6e-141			RLF71551.1;RLF73548.1;RLF98953.1;HDN81974.1;HEC95443.1	9.20E-122;2.10E-121;2.70E-121;3.50E-121;4.60E-121	446.8;445.7;445.3;444.9;444.5	pyruvate synthase subunit beta [Thermoplasmata archaeon]_x0001_RLF71884.1 pyruvate synthase subunit beta [Thermoplasmata archaeon]_x0001_HDD60289.1 pyruvate synthase subunit beta [Euryarchaeota archaeon];pyruvate synthase subunit beta [Thermoplasmata archaeon];pyruvate synthase subunit beta [Thermococci archaeon];pyruvate synthase subunit beta [Methanomicrobia archaeon];pyruvate synthase subunit …	Ferredoxin-reducing oxidoreductases	2-keto acids -> Acyl-CoA
_SG_225_Uncultured_Thermoplasmata_k141_1562299_length_17896_cov_22.9727_8	Unculture Thermoplasmata_SG225_bin14	2.6e-10	ko:K00171,ko:K00172	23R52@183939,2Y02N@28890,COG1144@1,arCOG01605@2157	TIGRFAM pyruvate ferredoxin flavodoxin oxidoreductase, delta subunit	1e-28	IPR011898	2-oxoacid:acceptor oxidoreductase, delta subunit, pyruvate/2-ketoisovalerate	RLF96645.1;HDN81972.1;RLF05438.1;HGK14198.1;HGD08103.1	2.00E-13;8.60E-12;5.60E-11;3.60E-10;3.60E-10	85.1;79.7;77;74.3;74.3	pyruvate synthase [Thermococci archaeon];pyruvate synthase [Methanomicrobia archaeon];ferredoxin [Thermoprotei archaeon];4Fe-4S dicluster domain-containing protein [Candidatus Bathyarchaeota archaeon]_x0001_HGT89652.1 4Fe-4S dicluster domain-containing protein [Candidatus Bathyarchaeota archaeon];2-ketoisovalerate ferredoxin oxidoreductase [Euryarchaeota archaeon]	Ferredoxin-reducing oxidoreductases	2-keto acids -> Acyl-CoA
_SG_225_bin22_bin22_Thermoplasmata_NODE_156_length_4372_cov_1.461001_3	Thermo_uncultured_SG225_bin22	9.8e-186	ko:K00179,ko:K08941	1TNY3@1239,247U1@186801,3WGY5@541000,COG4231@1,COG4231@2	Catalyzes the ferredoxin-dependent oxidative decarboxylation of arylpyruvates	NA	NA	NA	WP_014254929.1;WP_163235058.1;WP_073197591.1;WP_035164723.1;WP_054871599.1	1.10E-184;3.30E-184;4.30E-184;7.30E-184;4.80E-183	656.8;655.2;654.8;654.1;651.4	indolepyruvate ferredoxin oxidoreductase subunit alpha [Hungateiclostridium clariflavum]_x0001_AEV68343.1 indolepyruvate ferredoxin oxidoreductase, alpha subunit [Hungateiclostridium clariflavum DSM 19732]_x0001_TVZ44233.1 indolepyruvate ferredoxin oxidoreductase alpha subunit [Hungateiclostridium clariflavum];indolepyruvate ferredoxin oxidoreductase subunit alpha [Caloranaerobacter azorensis]_x0…	Ferredoxin-reducing oxidoreductases	2-keto acids --> Acyl-CoA
_SG_225_bin22_bin22_Thermoplasmata_NODE_156_length_4372_cov_1.461001_2	Thermo_uncultured_SG225_bin22	8.2e-44	ko:K00180	1RH9B@1224,2WPI8@28221,42SK4@68525,43TA9@69541,COG1014@1,COG1014@2	Pyruvate ferredoxin/flavodoxin oxidoreductase	NA	NA	NA	OPX25439.1;HGE77959.1;RKY64819.1;RKY59265.1;HBE73594.1	1.50E-48;3.50E-45;1.70E-44;5.00E-44;6.60E-44	203;191.8;189.5;188;187.6	indolepyruvate ferredoxin oxidoreductase subunit beta [Candidatus Latescibacteria bacterium 4484 107]_x0001_RKY70775.1 indolepyruvate oxidoreductase subunit beta [Candidatus Latescibacteria bacterium];indolepyruvate oxidoreductase subunit beta [candidate division WOR-3 bacterium];indolepyruvate oxidoreductase subunit beta [Candidatus Latescibacteria bacterium];indolepyruvate oxidoreductase subuni…	Ferredoxin-reducing oxidoreductases	2-keto acids --> Acyl-CoA
_SG_225_bin22_bin22_Thermoplasmata_NODE_129_length_4871_cov_1.594910_4	Thermo_uncultured_SG225_bin22	2.5e-73	ko:K00170,ko:K00187	2XT3E@28890,3F2JH@33867,COG1013@1,arCOG01601@2157	Thiamine pyrophosphate enzyme, C-terminal TPP binding domain	NA	NA	NA	KYK31085.1;ODS41424.1;TET90798.1;PMP73718.1;MVT13302.1	8.50E-80;1.60E-78;8.00E-78;4.00E-77;1.30E-75	307;302.8;300.4;298.1;293.1	2-ketoisovalerate ferredoxin oxidoreductase [Euryarchaeota archaeon SG8-5];2-ketoisovalerate ferredoxin oxidoreductase [Candidatus Altiarchaeales archaeon WOR SM1 79];3-methyl-2-oxobutanoate dehydrogenase subunit beta [Methanomassiliicoccales archaeon];2-ketoisovalerate ferredoxin oxidoreductase [Aciduliprofundum sp.];3-methyl-2-oxobutanoate dehydrogenase subunit beta [Euryarchaeota archaeon]	Ferredoxin-reducing oxidoreductases	2-keto acids --> Acyl-CoA
_SG_225_bin22_bin22_Thermoplasmata_NODE_69_length_6276_cov_1.483465_6	Thermo_uncultured_SG225_bin22	1.4e-105	ko:K00175	23PWY@183925,2XTW2@28890,COG1013@1,arCOG01599@2157	TIGRFAM 2-oxoacid acceptor oxidoreductase, beta subunit, pyruvate 2-ketoisovalerate	NA	NA	NA	HDZ26462.1;KXH69868.1;GBE00538.1;KPK45119.1;TET67505.1	4.30E-113;1.60E-112;4.80E-112;6.30E-112;8.20E-112	417.9;416;414.5;414.1;413.7	2-oxoacid ferredoxin oxidoreductase [Candidatus Aminicenantes bacterium]_x0001_HEB34963.1 2-oxoacid ferredoxin oxidoreductase [Candidatus Aminicenantes bacterium];2-oxoacid ferredoxin oxidoreductase [Candidatus Thorarchaeota archaeon SMTZ1-83];2-oxoglutarate oxidoreductase subunit KorB [bacterium BMS3Abin07]_x0001_GBE32346.1 2-oxoglutarate oxidoreductase subunit KorB [bacterium BMS3Bbin05]_x0001_…	Ferredoxin-reducing oxidoreductases	2-keto acids --> Acyl-CoA
_SG_225_bin22_bin22_Thermoplasmata_NODE_682_length_1348_cov_1.680566_2	Thermo_uncultured_SG225_bin22	7e-116	ko:K00174	2439W@183968,2Y7K5@28890,COG0674@1,arCOG01607@2157	ferredoxin oxidoreductase, subunit alpha	NA	NA	NA	TET68943.1;TET90930.1;RLF29756.1;WP_135479529.1;WP_097653858.1	1.60E-131;6.80E-130;1.00E-125;1.80E-122;3.10E-122	479.6;474.2;460.3;449.5;448.7	2-oxoacid:acceptor oxidoreductase subunit alpha [candidate division Zixibacteria bacterium];2-oxoacid:acceptor oxidoreductase subunit alpha [Methanomassiliicoccales archaeon];2-oxoacid:acceptor oxidoreductase subunit alpha [Thermoplasmata archaeon];2-oxoacid:acceptor oxidoreductase subunit alpha [Candidatus Chloroploca sp. M-50];2-oxoacid:acceptor oxidoreductase subunit alpha [Candidatus Chloropl…	Ferredoxin-reducing oxidoreductases	2-keto acids --> Acyl-CoA
_SG_225_bin22_bin22_Thermoplasmata_NODE_69_length_6276_cov_1.483465_5	Thermo_uncultured_SG225_bin22	1e-179	ko:K00174	2GC9M@200918,COG0674@1,COG0674@2,COG1014@1,COG1014@2	Pyruvate flavodoxin ferredoxin oxidoreductase domain protein	NA	NA	NA	PMP70971.1;WP_161847978.1;HGE74577.1;OHB67761.1;TET67504.1	2.00E-186;4.50E-186;3.60E-183;1.30E-180;1.30E-180	662.5;661.4;651.7;643.3;643.3	2-oxoacid:acceptor oxidoreductase subunit alpha [Mesoaciditoga sp.]_x0001_PMP80334.1 2-oxoacid:acceptor oxidoreductase subunit alpha [Mesoaciditoga sp.]_x0001_HEU25055.1 2-oxoacid:acceptor oxidoreductase subunit alpha [Mesoaciditoga lauensis];2-oxoacid:acceptor oxidoreductase subunit alpha [Athalassotoga saccharophila]_x0001_BBJ28047.1 2-oxoglutarate oxidoreductase subunit KorA [Athalassotoga sac…	Ferredoxin-reducing oxidoreductases	2-keto acids --> Acyl-CoA
_SG_225_bin22_bin22_Thermoplasmata_NODE_697_length_1242_cov_1.745064_2	Thermo_uncultured_SG225_bin22	1.5e-32	ko:K00174	2439W@183968,2Y7K5@28890,COG0674@1,arCOG01607@2157	ferredoxin oxidoreductase, subunit alpha	NA	NA	NA	HEC94550.1;RLF35905.1;RLF29756.1;TET90930.1;EMR72977.1	7.40E-38;3.70E-37;3.70E-37;8.20E-37;4.10E-36	167.2;164.9;164.9;163.7;161.4	2-oxoacid:acceptor oxidoreductase subunit alpha [Thermoplasmatales archaeon];"2-oxoacid:acceptor oxidoreductase subunit alpha, partial [Thermoplasmata archaeon]";2-oxoacid:acceptor oxidoreductase subunit alpha [Thermoplasmata archaeon];2-oxoacid:acceptor oxidoreductase subunit alpha [Methanomassiliicoccales archaeon];"2-oxoglutarate ferredoxin oxidoreductase, alpha subunit [Thermoplasmatales arch…	Ferredoxin-reducing oxidoreductases	2-keto acids --> Acyl-CoA
_SG_225_bin22_bin22_Thermoplasmata_NODE_630_length_1629_cov_2.059923_3	Thermo_uncultured_SG225_bin22	9.5e-27	ko:K00175	1R5BF@1224,2WJQ0@28221,42MD3@68525,COG1013@1,COG1013@2	PFAM Thiamine pyrophosphate	NA	NA	NA	HHK70645.1;OGU56487.1;TET87948.1;HHF55443.1;KAA0000989.1	3.80E-26;3.80E-26;4.90E-26;4.90E-26;6.50E-26	127.5;127.5;127.1;127.1;126.7	2-oxoacid:ferredoxin oxidoreductase subunit beta [Deltaproteobacteria bacterium];2-oxoacid:ferredoxin oxidoreductase subunit beta [Ignavibacteria bacterium RBG 13 36 8];"2-oxoacid:ferredoxin oxidoreductase subunit beta, partial [Desulfobacteraceae bacterium]";2-oxoacid:ferredoxin oxidoreductase subunit beta [Thermoplasmatales archaeon];2-oxoacid:ferredoxin oxidoreductase subunit beta [Thermoplasm…	Ferredoxin-reducing oxidoreductases	2-keto acids --> Acyl-CoA
_SG_225_bin22_bin22_Thermoplasmata_NODE_156_length_4372_cov_1.461001_4	Thermo_uncultured_SG225_bin22	2.5e-47	ko:K00175	23NM1@183925,2XUSE@28890,COG1013@1,arCOG01599@2157	PFAM Thiamine pyrophosphate enzyme, C-terminal	NA	NA	NA	TET90931.1;TET68937.1;KPJ48491.1;RLF29755.1;HEC94551.1	3.90E-67;2.10E-60;2.50E-58;2.00E-55;2.20E-54	264.6;242.3;235.3;225.7;222.2	2-oxoacid:ferredoxin oxidoreductase subunit beta [Methanomassiliicoccales archaeon];2-oxoacid:ferredoxin oxidoreductase subunit beta [candidate division Zixibacteria bacterium];2-oxoglutarate synthase [candidate division Zixibacteria bacterium DG 27];2-oxoacid:ferredoxin oxidoreductase subunit beta [Thermoplasmata archaeon]_x0001_RLF35906.1 2-oxoacid:ferredoxin oxidoreductase subunit beta [Thermo…	Ferredoxin-reducing oxidoreductases	2-keto acids --> Acyl-CoA
_SG_225_bin22_bin22_Thermoplasmata_NODE_682_length_1348_cov_1.680566_1	Thermo_uncultured_SG225_bin22	4.8e-14	ko:K00175	242ZV@183968,2XUSE@28890,COG1013@1,arCOG01599@2157	ferredoxin oxidoreductase	NA	NA	NA	TET90931.1;TET68937.1;KPJ48491.1;KYK27656.1;KYK33052.1	1.80E-19;4.10E-16;4.10E-16;5.00E-14;1.10E-13	104.8;93.6;93.6;86.7;85.5	2-oxoacid:ferredoxin oxidoreductase subunit beta [Methanomassiliicoccales archaeon];2-oxoacid:ferredoxin oxidoreductase subunit beta [candidate division Zixibacteria bacterium];2-oxoglutarate synthase [candidate division Zixibacteria bacterium DG 27];2-oxoglutarate synthase [Theionarchaea archaeon DG-70-1];2-oxoglutarate synthase [Theionarchaea archaeon DG-70]	Ferredoxin-reducing oxidoreductases	2-keto acids --> Acyl-CoA
_SG_225_bin22_bin22_Thermoplasmata_NODE_697_length_1242_cov_1.745064_1	Thermo_uncultured_SG225_bin22	1.5e-79	ko:K00175	242ZV@183968,2XUSE@28890,COG1013@1,arCOG01599@2157	ferredoxin oxidoreductase	NA	NA	NA	TET90931.1;TET68937.1;KPJ48491.1;KYK27656.1;KYK33052.1	1.20E-111;3.30E-101;3.80E-97;1.90E-88;1.80E-86	412.9;378.3;364.8;335.9;329.3	2-oxoacid:ferredoxin oxidoreductase subunit beta [Methanomassiliicoccales archaeon];2-oxoacid:ferredoxin oxidoreductase subunit beta [candidate division Zixibacteria bacterium];2-oxoglutarate synthase [candidate division Zixibacteria bacterium DG 27];2-oxoglutarate synthase [Theionarchaea archaeon DG-70-1];2-oxoglutarate synthase [Theionarchaea archaeon DG-70]	Ferredoxin-reducing oxidoreductases	2-keto acids --> Acyl-CoA
_SG_225_bin22_bin22_Thermoplasmata_NODE_98_length_5664_cov_1.824414_3	Thermo_uncultured_SG225_bin22	3.1e-95	ko:K00175	2436C@183968,2XUSE@28890,COG1013@1,arCOG01599@2157	ferredoxin oxidoreductase, subunit beta	NA	NA	NA	TET90928.1;TET68313.1;OGU40422.1;TET47095.1;KPJ48494.1	1.80E-114;5.60E-108;2.40E-106;2.40E-106;6.90E-106	422.5;401;395.6;395.6;394	2-oxoacid:ferredoxin oxidoreductase subunit beta [Methanomassiliicoccales archaeon];2-oxoacid:ferredoxin oxidoreductase subunit beta [candidate division Zixibacteria bacterium];2-oxoglutarate synthase [Ignavibacteria bacterium GWB2 35 12]_x0001_OGU92217.1 2-oxoglutarate synthase [Ignavibacteria bacterium RIFOXYA2 FULL 35 10]_x0001_OGV22561.1 2-oxoglutarate synthase [Ignavibacteria bacterium RIFOX…	Ferredoxin-reducing oxidoreductases	2-keto acids --> Acyl-CoA
_SG_225_bin22_bin22_Thermoplasmata_NODE_353_length_2693_cov_2.125765_3	Thermo_uncultured_SG225_bin22	7.3e-94	ko:K00175	1R5BF@1224,2MR5W@213462,2WJQ0@28221,42MD3@68525,COG1013@1,COG1013@2	ferredoxin oxidoreductase beta subunit	NA	NA	NA	KAA0000989.1;HEC77134.1;HDN95458.1;HEC82565.1;HHF55443.1	2.30E-106;3.90E-106;1.10E-105;1.30E-104;2.10E-104	395.6;394.8;393.3;389.8;389	2-oxoacid:ferredoxin oxidoreductase subunit beta [Thermoplasmata archaeon]_x0001_KAA0014953.1 2-oxoacid:ferredoxin oxidoreductase subunit beta [Thermoplasmata archaeon]_x0001_OYT61382.1 2-oxoacid:ferredoxin oxidoreductase subunit beta [Thermoplasmatales archaeon ex4484 30];2-oxoacid:ferredoxin oxidoreductase subunit beta [Thermoplasmatales archaeon];2-oxoacid:ferredoxin oxidoreductase subunit bet…	Ferredoxin-reducing oxidoreductases	2-keto acids --> Acyl-CoA
_SG_225_bin22_bin22_Thermoplasmata_NODE_205_length_3821_cov_1.602297_2	Thermo_uncultured_SG225_bin22	3.8e-82	ko:K00175	1TQJ2@1239,25CAJ@186801,COG1013@1,COG1013@2	oxidoreductase beta subunit	NA	NA	NA	MSR64467.1;WP_068141056.1;HET90661.1;RLI10400.1;TMI84807.1	3.10E-87;3.80E-85;5.00E-85;6.50E-85;6.50E-85	332;325.1;324.7;324.3;324.3	2-oxoacid:ferredoxin oxidoreductase subunit beta [Verrucomicrobiae bacterium];2-oxoacid:ferredoxin oxidoreductase subunit beta [Limnochorda pilosa]_x0001_BAS29394.1 2-oxoacid ferredoxin oxidoreductase subunit beta [Limnochorda pilosa];2-oxoacid:ferredoxin oxidoreductase subunit beta [Chloroflexi bacterium];2-oxoacid:ferredoxin oxidoreductase subunit beta [Candidatus Bathyarchaeota archaeon];2-oxo…	Ferredoxin-reducing oxidoreductases	2-keto acids --> Acyl-CoA
_SG_225_bin22_bin22_Thermoplasmata_NODE_98_length_5664_cov_1.824414_1	Thermo_uncultured_SG225_bin22	6.6e-22	ko:K00177	23QJ8@183939,2XUK0@28890,COG1014@1,arCOG01602@2157	PFAM Pyruvate	NA	NA	NA	HAI87610.1;KPJ48492.1;WP_048201256.1;Q57956.1;HEL82190.1	2.00E-21;5.80E-21;7.60E-21;7.60E-21;7.60E-21	111.7;110.2;109.8;109.8;109.8	2-oxoacid:ferredoxin oxidoreductase subunit gamma [Firmicutes bacterium]_x0001_HBK61359.1 2-oxoacid:ferredoxin oxidoreductase subunit gamma [Firmicutes bacterium];2-oxoglutarate ferredoxin oxidoreductase subunit gamma [candidate division Zixibacteria bacterium DG 27];2-oxoacid:ferredoxin oxidoreductase subunit gamma [Methanocaldococcus bathoardescens]_x0001_AIJ05049.1 pyruvate ferredoxin oxidored…	Ferredoxin-reducing oxidoreductases	2-keto acids --> Acyl-CoA
_SG_225_bin22_bin22_Thermoplasmata_NODE_98_length_5664_cov_1.824414_2	Thermo_uncultured_SG225_bin22	1.8e-34	ko:K00177	2431S@183968,2XUK0@28890,COG1014@1,arCOG01602@2157	ferredoxin oxidoreductase, subunit gamma	NA	NA	NA	TET90929.1;TET81286.1;TET47094.1;KPJ48493.1;RLF33104.1	5.30E-45;2.00E-39;7.40E-39;4.80E-38;6.90E-37	191;172.6;170.6;167.9;164.1	2-oxoacid:ferredoxin oxidoreductase subunit gamma [Methanomassiliicoccales archaeon];hypothetical protein E3J38 04170 [candidate division TA06 bacterium];hypothetical protein E3J62 02440 [candidate division TA06 bacterium];hypothetical protein AMJ41 04805 [candidate division Zixibacteria bacterium DG 27];2-oxoacid:ferredoxin oxidoreductase subunit gamma [Thermoplasmata archaeon]_x0001_RLF53200.1 …	Ferredoxin-reducing oxidoreductases	2-keto acids --> Acyl-CoA
_SG_225_bin22_bin22_Thermoplasmata_NODE_98_length_5664_cov_1.824414_4	Thermo_uncultured_SG225_bin22	2.5e-121	ko:K00174	2434K@183968,2XW4W@28890,COG0674@1,arCOG01607@2157	ferredoxin oxidoreductase, subunit alpha	NA	NA	NA	KPJ48495.1;RLF53198.1;KAA0004988.1;RLF33106.1;TET90927.1	2.90E-144;6.40E-144;1.10E-143;9.30E-143;1.60E-142	521.9;520.8;520;516.9;516.2	2-oxoglutarate ferredoxin oxidoreductase subunit alpha [candidate division Zixibacteria bacterium DG 27];2-oxoacid:acceptor oxidoreductase subunit alpha [Thermoplasmata archaeon];2-oxoacid:acceptor oxidoreductase subunit alpha [Thermoplasmata archaeon];2-oxoacid:acceptor oxidoreductase subunit alpha [Thermoplasmata archaeon];2-oxoacid:acceptor oxidoreductase subunit alpha [Methanomassiliicoccales…	Ferredoxin-reducing oxidoreductases	2-keto acids --> Acyl-CoA
_SG_225_bin22_bin22_Thermoplasmata_NODE_107_length_5323_cov_1.890011_1	Thermo_uncultured_SG225_bin22	5e-78	ko:K00169,ko:K00186	2XTB0@28890,3F36A@33867,COG0674@1,arCOG01608@2157	Pyruvate:ferredoxin oxidoreductase core domain II	NA	NA	NA	ODS41423.1;HHN81268.1;KYC46016.1;TET90799.1;KYK31086.1	2.60E-93;2.30E-89;3.80E-89;6.60E-89;1.80E-86	352.1;339;338.2;337.4;329.3	pyruvate ferredoxin oxidoreductase [Candidatus Altiarchaeales archaeon WOR SM1 79];pyruvate ferredoxin oxidoreductase [Methanomicrobia archaeon];Ketoisovalerate oxidoreductase subunit VorA [Candidatus Methanofastidiosum methylthiophilus]_x0001_KYC48630.1 Ketoisovalerate oxidoreductase subunit VorA [Candidatus Methanofastidiosum methylthiophilus]_x0001_KYC51165.1 Ketoisovalerate oxidoreductase sub…	Ferredoxin-reducing oxidoreductases	2-keto acids --> Acyl-CoA
_SG_225_bin22_bin22_Thermoplasmata_NODE_107_length_5323_cov_1.890011_3	Thermo_uncultured_SG225_bin22	1.3e-51	ko:K00172,ko:K00189	2XVFR@28890,3F2RB@33867,COG1014@1,arCOG01603@2157	Pyruvate ferredoxin/flavodoxin oxidoreductase	NA	NA	NA	ODS41421.1;RLG00354.1;RLF96658.1;RLF94613.1;HGZ58425.1	7.40E-58;4.00E-56;5.30E-56;1.20E-55;1.10E-53	233.8;228;227.6;226.5;219.9	pyruvate ferredoxin oxidoreductase [Candidatus Altiarchaeales archaeon WOR SM1 79];pyruvate ferredoxin oxidoreductase [Thermococci archaeon];pyruvate ferredoxin oxidoreductase [Thermococci archaeon]_x0001_HDN81967.1 pyruvate ferredoxin oxidoreductase subunit gamma [Methanomicrobia archaeon];pyruvate ferredoxin oxidoreductase [Thermococci archaeon]_x0001_HEC95654.1 pyruvate ferredoxin oxidoreducta…	Ferredoxin-reducing oxidoreductases	2-keto acids --> Acyl-CoA
_SG_225_bin22_bin22_Thermoplasmata_NODE_353_length_2693_cov_2.125765_1	Thermo_uncultured_SG225_bin22	NA	NA	NA	NA	NA	NA	NA	OGD20102.1;OGD37785.1;HHF55444.1;RLD01639.1;KAA0002176.1	1.80E-08;5.20E-08;5.20E-08;6.80E-08;1.50E-07	68.2;66.6;66.6;66.2;65.1	pyruvate ferredoxin oxidoreductase [Candidatus Aminicenantes bacterium RBG 16 63 16];pyruvate ferredoxin oxidoreductase [Candidatus Aminicenantes bacterium RBG 19FT COMBO 58 17]_x0001_HCS48809.1 pyruvate ferredoxin oxidoreductase [Candidatus Aminicenantes bacterium];pyruvate ferredoxin oxidoreductase [Thermoplasmatales archaeon];hypothetical protein DRI46 03225 [Chloroflexi bacterium]_x0001_HDD55…	Ferredoxin-reducing oxidoreductases	2-keto acids --> Acyl-CoA
_SG_225_bin22_bin22_Thermoplasmata_NODE_60_length_6559_cov_2.615859_2	Thermo_uncultured_SG225_bin22	1.9e-55	ko:K00172,ko:K00189	2N9J1@224756,2XVFR@28890,COG1014@1,arCOG01603@2157	TIGRFAM pyruvate ketoisovalerate oxidoreductase, gamma subunit	NA	NA	NA	WP_072560634.1;KAB3547375.1;WP_091936871.1;RZN32017.1;WP_123136460.1	1.10E-56;5.30E-56;7.00E-56;7.00E-56;7.00E-56	229.9;227.6;227.3;227.3;227.3	pyruvate ferredoxin oxidoreductase subunit gamma [Methanohalophilus halophilus]_x0001_APH38334.1 pyruvate ferredoxin oxidoreductase [Methanohalophilus halophilus]_x0001_RNI10797.1 pyruvate ferredoxin oxidoreductase subunit gamma [Methanohalophilus halophilus]_x0001_SDW02927.1 pyruvate ferredoxin oxidoreductase, gamma subunit [Methanohalophilus halophilus];pyruvate ferredoxin oxidoreductase subuni…	Ferredoxin-reducing oxidoreductases	2-keto acids --> Acyl-CoA
_SG_225_Uncultured_Thermoplasmata_k141_1743613_length_88646_cov_16.9861_56	Thermo_uncultured_SG225_bin14	8.1e-138	ko:K00179	246UD@183980,2XUNR@28890,COG4231@1,arCOG01609@2157	Catalyzes the ferredoxin-dependent oxidative decarboxylation of arylpyruvates	3.41e-43	IPR029061	Thiamin diphosphate-binding fold	TFG09168.1;TFG70503.1;RDE11296.1;OGS43943.1;OGS56153.1	2.70E-192;2.70E-192;2.70E-192;2.70E-192;6.00E-192	682.2;682.2;682.2;682.2;681	indolepyruvate ferredoxin oxidoreductase subunit alpha [Candidatus Thorarchaeota archaeon];indolepyruvate ferredoxin oxidoreductase subunit alpha [Methanomassiliicoccus sp.];indolepyruvate ferredoxin oxidoreductase subunit alpha [Candidatus Thorarchaeota archaeon];indolepyruvate ferredoxin oxidoreductase subunit alpha [Euryarchaeota archaeon RBG 13 57 23];indolepyruvate ferredoxin oxidoreductase …	Ferredoxin-reducing oxidoreductases	2-keto acids --> Acyl-CoA
_SG_225_Uncultured_Thermoplasmata_k141_1676597_length_32419_cov_18.9894_11	Thermo_uncultured_SG225_bin14	2e-155	ko:K00179	246UD@183980,2XUNR@28890,COG4231@1,arCOG01609@2157	Catalyzes the ferredoxin-dependent oxidative decarboxylation of arylpyruvates	1.31e-87			TET89286.1;RLF15801.1;HEY54758.1;MAF85061.1;MQY66827.1	1.70E-178;4.70E-168;1.70E-165;1.60E-163;1.00E-162	636.3;601.7;593.2;586.6;583.9	indolepyruvate ferredoxin oxidoreductase subunit alpha [Methanomassiliicoccales archaeon];indolepyruvate ferredoxin oxidoreductase subunit alpha [Thermoprotei archaeon];indolepyruvate ferredoxin oxidoreductase subunit alpha [Dehalococcoidia bacterium];indolepyruvate ferredoxin oxidoreductase subunit alpha [Dehalococcoidales bacterium];indolepyruvate ferredoxin oxidoreductase subunit alpha [Dehalo…	Ferredoxin-reducing oxidoreductases	2-keto acids --> Acyl-CoA
_SG_225_Uncultured_Thermoplasmata_k141_1743613_length_88646_cov_16.9861_55	Thermo_uncultured_SG225_bin14	2.5e-33	ko:K00180	242YZ@183968,2XXK2@28890,COG1014@1,arCOG01602@2157	Indolepyruvate ferredoxin oxidoreductase subunit	6.28e-35	IPR002869	Pyruvate-flavodoxin oxidoreductase, central domain	HGW37242.1;RPI73145.1;TRO50200.1;OGS43939.1;KON32575.1	7.60E-57;5.00E-56;1.90E-55;2.50E-55;5.50E-55	230.7;228;226.1;225.7;224.6	indolepyruvate ferredoxin oxidoreductase subunit beta [Candidatus Bathyarchaeota archaeon];indolepyruvate ferredoxin oxidoreductase subunit beta [Desulfobacteraceae bacterium];indolepyruvate ferredoxin oxidoreductase subunit beta [Candidatus Bathyarchaeota archaeon];hypothetical protein A3K76 05805 [Euryarchaeota archaeon RBG 13 57 23];hypothetical protein AC479 07270 [miscellaneous Crenarchaeota…	Ferredoxin-reducing oxidoreductases	2-keto acids --> Acyl-CoA
_SG_225_Uncultured_Thermoplasmata_k141_499824_length_64824_cov_38.5743_9	Thermo_uncultured_SG225_bin14	1.5e-07	ko:K00171,ko:K00188,ko:K00266	245HQ@183968,2XY2F@28890,COG1144@1,arCOG01605@2157	3-methyl-2-oxobutanoate dehydrogenase (ferredoxin) activity	3.42e-19			ODS41422.1;HHC05840.1;HGZ58424.1;HDO67757.1;OPX24526.1	1.30E-09;2.80E-09;2.80E-09;6.30E-09;1.40E-08	72.8;71.6;71.6;70.5;69.3	2-ketoisovalerate ferredoxin oxidoreductase [Candidatus Altiarchaeales archaeon WOR SM1 79];4Fe-4S dicluster domain-containing protein [bacterium];2-ketoisovalerate ferredoxin oxidoreductase [Euryarchaeota archaeon];4Fe-4S dicluster domain-containing protein [Candidatus Cloacimonetes bacterium]_x0001_HEX37298.1 4Fe-4S dicluster domain-containing protein [Candidatus Cloacimonetes bacterium];"2-ket…	Ferredoxin-reducing oxidoreductases	2-keto acids --> Acyl-CoA
_SG_225_Uncultured_Thermoplasmata_k141_499824_length_64824_cov_38.5743_7	Thermo_uncultured_SG225_bin14	2.6e-118	ko:K00170,ko:K00187	2XT3E@28890,3F2JH@33867,COG1013@1,arCOG01601@2157	Thiamine pyrophosphate enzyme, C-terminal TPP binding domain	4.4e-23	IPR011766	Thiamine pyrophosphate enzyme, C-terminal TPP-binding	ODS41424.1;HGI33721.1;KYK31085.1;HGZ58608.1;TET90798.1	9.10E-130;5.50E-127;1.60E-121;4.50E-121;3.80E-120	473.4;464.2;446;444.5;441.4	2-ketoisovalerate ferredoxin oxidoreductase [Candidatus Altiarchaeales archaeon WOR SM1 79];pyruvate synthase subunit beta [Euryarchaeota archaeon];2-ketoisovalerate ferredoxin oxidoreductase [Euryarchaeota archaeon SG8-5];3-methyl-2-oxobutanoate dehydrogenase subunit beta [Euryarchaeota archaeon];3-methyl-2-oxobutanoate dehydrogenase subunit beta [Methanomassiliicoccales archaeon]	Ferredoxin-reducing oxidoreductases	2-keto acids --> Acyl-CoA
_SG_225_Uncultured_Thermoplasmata_k141_2649444_length_14299_cov_16.9740_8	Thermo_uncultured_SG225_bin14	6e-99	ko:K00175	1R5BF@1224,2MR5W@213462,2WJQ0@28221,42MD3@68525,COG1013@1,COG1013@2	ferredoxin oxidoreductase beta subunit	5.69e-107			OYT59944.1;KAA0000989.1;HDN95458.1;HHF55443.1;HDN50267.1	3.90E-117;3.70E-115;4.80E-115;3.40E-113;5.90E-113	431.4;424.9;424.5;418.3;417.5	2-oxoacid:ferredoxin oxidoreductase subunit beta [Thermoplasmatales archaeon ex4484 30];2-oxoacid:ferredoxin oxidoreductase subunit beta [Thermoplasmata archaeon]_x0001_KAA0014953.1 2-oxoacid:ferredoxin oxidoreductase subunit beta [Thermoplasmata archaeon]_x0001_OYT61382.1 2-oxoacid:ferredoxin oxidoreductase subunit beta [Thermoplasmatales archaeon ex4484 30];2-oxoacid:ferredoxin oxidoreductase s…	Ferredoxin-reducing oxidoreductases	2-keto acids --> Acyl-CoA
_SG_225_Uncultured_Thermoplasmata_k141_1689258_length_37764_cov_15.9135_8	Thermo_uncultured_SG225_bin14	5.2e-19	ko:K00177	1R8XG@1224,2MJP0@213118,2WMQ1@28221,42NPD@68525,COG1014@1,COG1014@2	Pyruvate ferredoxin/flavodoxin oxidoreductase	2.09e-25	IPR002869	Pyruvate-flavodoxin oxidoreductase, central domain	RLE54108.1;RLI14644.1;KPK29262.1;RLE51062.1;HBF43803.1	2.00E-21;7.50E-21;1.10E-19;1.90E-19;3.20E-19	112.8;110.9;107.1;106.3;105.5	2-oxoacid:ferredoxin oxidoreductase subunit gamma [Candidatus Verstraetearchaeota archaeon];2-oxoacid:ferredoxin oxidoreductase subunit gamma [Candidatus Bathyarchaeota archaeon];pyruvate ferredoxin oxidoreductase [Nitrospira bacterium SG8 3];2-oxoacid:ferredoxin oxidoreductase subunit gamma [Candidatus Verstraetearchaeota archaeon];pyruvate ferredoxin oxidoreductase [Desulfobacteraceae bacterium]	Ferredoxin-reducing oxidoreductases	2-keto acids --> Acyl-CoA
[truncated: 108 more rows]

## Sheet: Table S5 ex. pep
Table S5 MAGs used for extracellular peptidase analysis
phylum_order	gene	peptidas family	number
Aenigmarchaeota	Aenigmarchaeota_GCA_003550625.1_ASM355062v1_PUKU01000035.1_7	S49B	1
Aenigmarchaeota	Aenigmarchaeota_GCA_003663235.1_ASM366323v1_RLI98444.1	S16	1
Aenigmarchaeota	Aenigmarchaeota_GCA_003663355.1_ASM366335v1_RLJ02289.1	S08A	1
Aenigmarchaeota	Aenigmarchaeota_GCA_003663355.1_ASM366335v1_RLJ02681.1	S16	1
Aenigmarchaeota	Aenigmarchaeota_GCA_003663355.1_ASM366335v1_RLJ02774.1	S08A	1
Aenigmarchaeota	Aenigmarchaeota_GCA_003663445.1_ASM366344v1_RLJ07872.1	S16	1
Aenigmarchaeota	Aenigmarchaeota_GCA_003663475.1_ASM366347v1_RLJ06808.1	S16	1
Aenigmarchaeota	Aenigmarchaeota_GCA_003663475.1_ASM366347v1_RLJ07655.1	S08A	1
[truncated: 1,230 more rows]
